# Supplementary material for: A Single Nucleotide Polymorphism in lptG Increases Tolerance to Bile Salts, Acid, and Staining of Calcofluor-Binding Polysaccharides in Salmonella enterica Serovar Typhimurium E40
Source: Front Microbiol. 2021 Jun 2;12:671453. doi: 10.3389/fmicb.2021.671453 (PMC8208086; doi:10.3389/fmicb.2021.671453)
Supplement: Supplementary file 4 [file Table_3.xlsx]

## Sheet: sorted by cds
baseMean	log2FoldChange	lfcSE	stat	pvalue	padj		##gff-version 3
cds1	471.474	0.00307411	0.285927	0.0107514	0.991422	0.999561	Salmonella_enterica_3211_Node1_2018.1.17_Final FIG CDS 337 2799 . + 1 gene_id cds1	Name=Aspartokinase (EC 2.7.2.4) / Homoserine dehydrogenase (EC 1.1.1.3)	Ontology_term=KEGG_ENZYME:2.7.2.4,KEGG_ENZYME:1.1.1.3
cds2	327.966	0.050697	0.265456	0.190981	0.848541	0.998447	Salmonella_enterica_3211_Node1_2018.1.17_Final FIG CDS 2801 3730 . + 2 gene_id cds2	Name=Homoserine kinase (EC 2.7.1.39)	Ontology_term=KEGG_ENZYME:2.7.1.39
cds3	679.039	0.189275	0.185375	1.02104	0.307237	0.998447	Salmonella_enterica_3211_Node1_2018.1.17_Final FIG CDS 3734 5020 . + 2 gene_id cds3	Name=Threonine synthase (EC 4.2.3.1)	Ontology_term=KEGG_ENZYME:4.2.3.1
cds4	529.763	-0.0796276	0.197245	-0.403699	0.686434	0.998447	Salmonella_enterica_3211_Node1_2018.1.17_Final FIG CDS 5114 5887 . - 2 gene_id cds4	Name=UPF0246 protein YaaA
cds5	322.995	0.102058	0.223526	0.456582	0.647971	0.998447	Salmonella_enterica_3211_Node1_2018.1.17_Final FIG CDS 5966 7423 . - 2 gene_id cds5	Name=Putative alanine/glycine transport protein
cds6	4128.54	-0.209181	0.230136	-0.908945	0.363379	0.998447	Salmonella_enterica_3211_Node1_2018.1.17_Final FIG CDS 7665 8618 . + 0 gene_id cds6	Name=Transaldolase (EC 2.2.1.2)	Ontology_term=KEGG_ENZYME:2.2.1.2
cds7	567.365	-0.157694	0.180193	-0.875137	0.3815	0.998447	Salmonella_enterica_3211_Node1_2018.1.17_Final FIG CDS 8729 9319 . + 2 gene_id cds7	Name=Molybdopterin biosynthesis molybdochelatase MogA
cds8	194.03	-0.210331	0.285334	-0.737139	0.461038	0.998447	Salmonella_enterica_3211_Node1_2018.1.17_Final FIG CDS 9376 9942 . - 1 gene_id cds8	Name=YaaH protein
cds9	112.046	0.0713704	0.255254	0.279605	0.77978	0.998447	Salmonella_enterica_3211_Node1_2018.1.17_Final FIG CDS 10092 10805 . - 0 gene_id cds9	Name=FIG00553873: hypothetical protein
cds10	91.2365	0.0372293	0.287275	0.129595	0.896887	0.998447	Salmonella_enterica_3211_Node1_2018.1.17_Final FIG CDS 10841 11236 . - 2 gene_id cds10	Name=FIG00638537: hypothetical protein
cds11	22.498	-0.036109	0.42615	-0.084733	0.932474	0.998447	Salmonella_enterica_3211_Node1_2018.1.17_Final FIG CDS 11257 11424 . + 1 gene_id cds11	Name=FIG01045785: hypothetical protein
cds12	1816.3	0.580488	0.30732	1.88887	0.0589089	0.970118	Salmonella_enterica_3211_Node1_2018.1.17_Final FIG CDS 11593 13509 . + 1 gene_id cds12	Name=Chaperone protein DnaK
cds13	547.97	0.77568	0.388598	1.9961	0.0459233	0.970118	Salmonella_enterica_3211_Node1_2018.1.17_Final FIG CDS 13595 14734 . + 2 gene_id cds13	Name=Chaperone protein DnaJ
cds14	5.43272	0.378202	0.904641	0.418068	0.675897	0.998447	Salmonella_enterica_3211_Node1_2018.1.17_Final FIG CDS 14845 14958 . + 1 gene_id cds14	Name=hypothetical protein
cds15	226.737	-0.140421	0.263162	-0.533591	0.593625	0.998447	Salmonella_enterica_3211_Node1_2018.1.17_Final FIG CDS 15014 15961 . + 2 gene_id cds15	Name=Putative arylsulfatase regulatory protein
cds16	8.86703	0.820569	0.750265	1.09371	0.274084	0.998447	Salmonella_enterica_3211_Node1_2018.1.17_Final FIG CDS 16130 16432 . + 2 gene_id cds16	Name=Putative phage protein
cds17	21.6671	0.263653	0.496046	0.531509	0.595066	0.998447	Salmonella_enterica_3211_Node1_2018.1.17_Final FIG CDS 16493 17026 . - 2 gene_id cds17	Name=FIG01045823: hypothetical protein
cds18	25.016	0.753902	0.432802	1.74191	0.0815242	0.970118	Salmonella_enterica_3211_Node1_2018.1.17_Final FIG CDS 17043 17486 . - 0 gene_id cds18	Name=Putative membrane protein
cds19	287.157	0.142754	0.25878	0.551641	0.581194	0.998447	Salmonella_enterica_3211_Node1_2018.1.17_Final FIG CDS 17867 19966 . + 2 gene_id cds19	Name=Chitinase (EC 3.2.1.14)	Ontology_term=KEGG_ENZYME:3.2.1.14
cds20	230.424	0.452756	0.273936	1.65278	0.0983764	0.970118	Salmonella_enterica_3211_Node1_2018.1.17_Final FIG CDS 20058 23054 . + 0 gene_id cds20	Name=Putative hydroxymethyltransferase
cds21	42.0609	0.258998	0.392201	0.660372	0.509015	0.998447	Salmonella_enterica_3211_Node1_2018.1.17_Final FIG CDS 23335 24039 . + 1 gene_id cds21	Name=FIG074102: hypothetical protein
cds22	43.1402	-0.219681	0.384132	-0.571889	0.567397	0.998447	Salmonella_enterica_3211_Node1_2018.1.17_Final FIG CDS 24469 25011 . + 1 gene_id cds22	Name=type 1 fimbriae major subunit FimA
cds23	50.8254	0.181918	0.364908	0.498532	0.618109	0.998447	Salmonella_enterica_3211_Node1_2018.1.17_Final FIG CDS 25112 25798 . + 2 gene_id cds23	Name=chaperone FimC
cds24	190.026	0.264593	0.223908	1.18171	0.237323	0.998447	Salmonella_enterica_3211_Node1_2018.1.17_Final FIG CDS 25803 28424 . + 0 gene_id cds24	Name=type 1 fimbriae anchoring protein FimD
cds25	135.357	0.21782	0.248485	0.876592	0.380708	0.998447	Salmonella_enterica_3211_Node1_2018.1.17_Final FIG CDS 28425 29432 . + 0 gene_id cds25	Name=Fimbriae-like adhesin SfmH
cds26	18.8393	0.844037	0.499273	1.69053	0.0909263	0.970118	Salmonella_enterica_3211_Node1_2018.1.17_Final FIG CDS 29472 29978 . + 0 gene_id cds26	Name=type 1 fimbrae adaptor subunit FimF
cds27	37.1441	-0.734102	0.400709	-1.83201	0.0669503	0.970118	Salmonella_enterica_3211_Node1_2018.1.17_Final FIG CDS 29994 30512 . + 0 gene_id cds27	Name=type 1 fimbrae adaptor subunit FimF
cds28	72.3418	0.464852	0.274593	1.69288	0.0904791	0.970118	Salmonella_enterica_3211_Node1_2018.1.17_Final FIG CDS 30574 31209 . + 1 gene_id cds28	Name=Hypothetical fimbrial chaperone ycbF precursor
cds29	90.1423	0.361216	0.252523	1.43043	0.152595	0.998447	Salmonella_enterica_3211_Node1_2018.1.17_Final FIG CDS 31274 32119 . + 2 gene_id cds29	Name=FIG01200701: possible membrane protein
cds30	70.9049	0.335848	0.300589	1.1173	0.263867	0.998447	Salmonella_enterica_3211_Node1_2018.1.17_Final FIG CDS 32158 32445 . + 1 gene_id cds30	Name=Putative membrane protein
cds31	19.8498	1.10557	0.65166	1.69655	0.0897819	0.970118	Salmonella_enterica_3211_Node1_2018.1.17_Final FIG CDS 32545 32994 . - 1 gene_id cds31	Name=Putative membrane protein
cds32	78.1858	0.0551014	0.279349	0.197249	0.843632	0.998447	Salmonella_enterica_3211_Node1_2018.1.17_Final FIG CDS 33364 34368 . + 1 gene_id cds32	Name=Putative LysR family transcriptional regulator
cds33	24.7097	0.330847	0.496361	0.666544	0.505063	0.998447	Salmonella_enterica_3211_Node1_2018.1.17_Final FIG CDS 34376 34816 . - 2 gene_id cds33	Name=Putative transcription regulator
cds34	0.802506	1.65688	2.33273	0.710277	0.477532	0.998447	Salmonella_enterica_3211_Node1_2018.1.17_Final FIG CDS 34828 34974 . + 1 gene_id cds34	Name=hypothetical protein
cds35	122.581	0.0909603	0.258635	0.351694	0.725068	0.998447	Salmonella_enterica_3211_Node1_2018.1.17_Final FIG CDS 35339 37057 . + 2 gene_id cds35	Name=Possible sulfatase
cds36	308.51	0.191165	0.219965	0.869067	0.38481	0.998447	Salmonella_enterica_3211_Node1_2018.1.17_Final FIG CDS 37103 38665 . - 2 gene_id cds36	Name=5'-nucleotidase (EC 3.1.3.5)	Ontology_term=KEGG_ENZYME:3.1.3.5
cds37	20.5332	1.78107	0.56722	3.14	0.0016895	0.480595	Salmonella_enterica_3211_Node1_2018.1.17_Final FIG CDS 38773 39534 . - 1 gene_id cds37	Name=FIG01200701: possible membrane protein
cds38	201.506	0.139925	0.248882	0.562214	0.57397	0.998447	Salmonella_enterica_3211_Node1_2018.1.17_Final FIG CDS 40131 41624 . + 0 gene_id cds38	Name=Choline-sulfatase (EC 3.1.6.6)	Ontology_term=KEGG_ENZYME:3.1.6.6
cds39	287.309	-0.166741	0.245556	-0.679034	0.497116	0.998447	Salmonella_enterica_3211_Node1_2018.1.17_Final FIG CDS 41726 42913 . + 2 gene_id cds39	Name=putative arylsulfatase regulator
cds40	65.8779	0.19064	0.417177	0.456978	0.647687	0.998447	Salmonella_enterica_3211_Node1_2018.1.17_Final FIG CDS 42938 44185 . + 2 gene_id cds40	Name=FIG074102: hypothetical protein
cds41	324.576	0.137233	0.20818	0.659206	0.509763	0.998447	Salmonella_enterica_3211_Node1_2018.1.17_Final FIG CDS 44312 46027 . + 2 gene_id cds41	Name=Possible sulfatase
cds42	1218.47	0.341421	0.22326	1.52925	0.126202	0.998447	Salmonella_enterica_3211_Node1_2018.1.17_Final FIG CDS 46190 47356 . + 2 gene_id cds42	Name=Na+/H+ antiporter NhaA type
cds43	893.02	0.202639	0.184758	1.09678	0.272737	0.998447	Salmonella_enterica_3211_Node1_2018.1.17_Final FIG CDS 47418 48317 . + 0 gene_id cds43	Name=Transcriptional activator NhaR
cds44	197.281	0.253891	0.253083	1.00319	0.315767	0.998447	Salmonella_enterica_3211_Node1_2018.1.17_Final FIG CDS 48372 50411 . - 0 gene_id cds44	Name=Alpha-xylosidase (EC 3.2.1.-)	Ontology_term=KEGG_ENZYME:3.2.1.-
cds45	69.9633	0.795879	0.388598	2.04808	0.040552	0.970118	Salmonella_enterica_3211_Node1_2018.1.17_Final FIG CDS 50451 51866 . - 0 gene_id cds45	Name=Xyloside transporter XynT
cds46	77577.4	0.197196	0.304431	0.647754	0.517144	0.998447	Salmonella_enterica_3211_Node1_2018.1.17_Final FIG CDS 52280 52465 . - 2 gene_id cds46	Name=SSU ribosomal protein S20p
cds47	29.7961	0.0411838	0.419869	0.0980872	0.921863	0.998447	Salmonella_enterica_3211_Node1_2018.1.17_Final FIG CDS 52718 52864 . + 2 gene_id cds47	Name=FIG01045144: hypothetical protein
cds48	970.195	-0.0926958	0.175149	-0.529238	0.59664	0.998447	Salmonella_enterica_3211_Node1_2018.1.17_Final FIG CDS 52923 53810 . + 0 gene_id cds48	Name=Riboflavin kinase (EC 2.7.1.26) / FMN adenylyltransferase (EC 2.7.7.2)	Ontology_term=KEGG_ENZYME:2.7.1.26,KEGG_ENZYME:2.7.7.2
cds49	6125.8	-0.100088	0.250762	-0.399135	0.689793	0.998447	Salmonella_enterica_3211_Node1_2018.1.17_Final FIG CDS 53819 56689 . + 2 gene_id cds49	Name=Isoleucyl-tRNA synthetase (EC 6.1.1.5)	Ontology_term=KEGG_ENZYME:6.1.1.5
cds50	1379.11	0.0354869	0.245499	0.14455	0.885066	0.998447	Salmonella_enterica_3211_Node1_2018.1.17_Final FIG CDS 56689 57189 . + 1 gene_id cds50	Name=Lipoprotein signal peptidase (EC 3.4.23.36)	Ontology_term=KEGG_ENZYME:3.4.23.36
cds51	907.542	0.0419654	0.209972	0.199862	0.841588	0.998447	Salmonella_enterica_3211_Node1_2018.1.17_Final FIG CDS 57344 57793 . + 2 gene_id cds51	Name=FKBP-type peptidyl-prolyl cis-trans isomerase SlpA (EC 5.2.1.8)	Ontology_term=KEGG_ENZYME:5.2.1.8
cds52	1240.86	0.0692144	0.21015	0.329357	0.741886	0.998447	Salmonella_enterica_3211_Node1_2018.1.17_Final FIG CDS 57796 58746 . + 1 gene_id cds52	Name=4-hydroxy-3-methylbut-2-enyl diphosphate reductase (EC 1.17.1.2)	Ontology_term=KEGG_ENZYME:1.17.1.2
cds53	97.0858	0.113711	0.286513	0.396878	0.691457	0.998447	Salmonella_enterica_3211_Node1_2018.1.17_Final FIG CDS 58858 59016 . - 1 gene_id cds53	Name=FIG01047172: hypothetical protein
cds54	621.525	-0.269081	0.210376	-1.27904	0.200882	0.998447	Salmonella_enterica_3211_Node1_2018.1.17_Final FIG CDS 58946 60148 . + 2 gene_id cds54	Name=Putative nitrite reductase
cds55	300.471	0.180319	0.193014	0.934229	0.350186	0.998447	Salmonella_enterica_3211_Node1_2018.1.17_Final FIG CDS 60164 61084 . + 2 gene_id cds55	Name=Inosine-uridine preferring nucleoside hydrolase (EC 3.2.2.1)	Ontology_term=KEGG_ENZYME:3.2.2.1
cds56	175.122	0.12294	0.253197	0.485551	0.627286	0.998447	Salmonella_enterica_3211_Node1_2018.1.17_Final FIG CDS 61106 61792 . - 2 gene_id cds56	Name=Transcriptional regulatory protein CitB%2C DpiA
cds57	633.79	-0.137081	0.284004	-0.482671	0.629329	0.998447	Salmonella_enterica_3211_Node1_2018.1.17_Final FIG CDS 61794 63452 . - 0 gene_id cds57	Name=Sensor kinase CitA%2C DpiB (EC 2.7.3.-)	Ontology_term=KEGG_ENZYME:2.7.3.-
cds58	21.3139	-0.141001	0.478593	-0.294615	0.768288	0.998447	Salmonella_enterica_3211_Node1_2018.1.17_Final FIG CDS 63548 64849 . - 2 gene_id cds58	Name=Oxaloacetate decarboxylase beta chain (EC 4.1.1.3)	Ontology_term=KEGG_ENZYME:4.1.1.3
cds59	12.8658	0.664193	0.536273	1.23854	0.215518	0.998447	Salmonella_enterica_3211_Node1_2018.1.17_Final FIG CDS 64862 66637 . - 2 gene_id cds59	Name=Oxaloacetate decarboxylase alpha chain (EC 4.1.1.3)	Ontology_term=KEGG_ENZYME:4.1.1.3
cds60	7.46148	1.92446	0.828524	2.32275	0.0201925	0.95816	Salmonella_enterica_3211_Node1_2018.1.17_Final FIG CDS 66654 66893 . - 0 gene_id cds60	Name=Oxaloacetate decarboxylase gamma chain (EC 4.1.1.3)	Ontology_term=KEGG_ENZYME:4.1.1.3
cds61	49.3501	-0.0758545	0.434469	-0.174591	0.861401	0.998447	Salmonella_enterica_3211_Node1_2018.1.17_Final FIG CDS 67052 68392 . - 2 gene_id cds61	Name=Na(+)Citrate OH(-) antiporter
cds62	43.6159	0.297557	0.324311	0.917506	0.358878	0.998447	Salmonella_enterica_3211_Node1_2018.1.17_Final FIG CDS 68649 69680 . + 0 gene_id cds62	Name=[Citrate [pro-3S]-lyase] ligase (EC 6.2.1.22)	Ontology_term=KEGG_ENZYME:6.2.1.22
cds63	6.26757	1.90489	0.844926	2.25451	0.0241641	0.95816	Salmonella_enterica_3211_Node1_2018.1.17_Final FIG CDS 69710 70003 . + 2 gene_id cds63	Name=Citrate lyase beta chain (EC 4.1.3.6)	Ontology_term=KEGG_ENZYME:4.1.3.6
cds64	17.7359	1.16199	0.477922	2.43134	0.0150429	0.930028	Salmonella_enterica_3211_Node1_2018.1.17_Final FIG CDS 70000 70869 . + 1 gene_id cds64	Name=Citrate lyase beta chain (EC 4.1.3.6)	Ontology_term=KEGG_ENZYME:4.1.3.6
cds65	47.7357	0.196218	0.410727	0.477734	0.63284	0.998447	Salmonella_enterica_3211_Node1_2018.1.17_Final FIG CDS 70880 72400 . + 2 gene_id cds65	Name=Citrate lyase alpha chain (EC 4.1.3.6)	Ontology_term=KEGG_ENZYME:4.1.3.6
cds66	17.2351	1.72205	0.550681	3.12714	0.00176517	0.480595	Salmonella_enterica_3211_Node1_2018.1.17_Final FIG CDS 72400 72951 . + 1 gene_id cds66	Name=Apo-citrate lyase phosphoribosyl-dephospho-CoA transferase (EC 2.7.7.61)	Ontology_term=KEGG_ENZYME:2.7.7.61
cds67	48.039	0.485335	0.380508	1.27549	0.202136	0.998447	Salmonella_enterica_3211_Node1_2018.1.17_Final FIG CDS 72929 73837 . + 2 gene_id cds67	Name=2-(5''-triphosphoribosyl)-3'-dephosphocoenzyme-A synthase (EC 2.7.8.25)	Ontology_term=KEGG_ENZYME:2.7.8.25
cds68	644.671	-0.0277264	0.206991	-0.13395	0.893442	0.998447	Salmonella_enterica_3211_Node1_2018.1.17_Final FIG CDS 74017 74838 . + 1 gene_id cds68	Name=4-hydroxy-tetrahydrodipicolinate reductase (EC 1.17.1.8)	Ontology_term=KEGG_ENZYME:1.17.1.8
cds69	59.6114	0.233969	0.419467	0.557776	0.576998	0.998447	Salmonella_enterica_3211_Node1_2018.1.17_Final FIG CDS 74964 75239 . - 0 gene_id cds69	Name=FIG01046809: hypothetical protein
cds70	2066.1	0.206284	0.456745	0.451638	0.65153	0.998447	Salmonella_enterica_3211_Node1_2018.1.17_Final FIG CDS 75881 77029 . + 2 gene_id cds70	Name=Carbamoyl-phosphate synthase small chain (EC 6.3.5.5)	Ontology_term=KEGG_ENZYME:6.3.5.5
cds71	5488.61	0.452568	0.472236	0.958352	0.337885	0.998447	Salmonella_enterica_3211_Node1_2018.1.17_Final FIG CDS 77048 80275 . + 2 gene_id cds71	Name=Carbamoyl-phosphate synthase large chain (EC 6.3.5.5)	Ontology_term=KEGG_ENZYME:6.3.5.5
cds72	1.61121	-0.323219	1.41458	-0.228491	0.819265	0.998447	Salmonella_enterica_3211_Node1_2018.1.17_Final FIG CDS 80499 80957 . + 0 gene_id cds72	Name=Mobile element protein
cds73	505.38	-0.21623	0.512083	-0.422256	0.672838	0.998447	Salmonella_enterica_3211_Node1_2018.1.17_Final FIG CDS 81260 81655 . + 2 gene_id cds73	Name=Transcriptional activatory protein CaiF
cds74	80.4965	0.0391805	0.354564	0.110503	0.91201	0.998447	Salmonella_enterica_3211_Node1_2018.1.17_Final FIG CDS 81732 82328 . - 0 gene_id cds74	Name=Carnitine operon protein CaiE
cds75	71.96	-0.185056	0.411762	-0.449425	0.653125	0.998447	Salmonella_enterica_3211_Node1_2018.1.17_Final FIG CDS 82437 83222 . - 0 gene_id cds75	Name=Carnitine racemase (EC 5.-.-.-) / Carnitinyl-CoA dehydratase (EC 4.2.1.-)	Ontology_term=KEGG_ENZYME:5.-.-.-,KEGG_ENZYME:4.2.1.-
cds76	111.342	0.0318284	0.329746	0.096524	0.923104	0.998447	Salmonella_enterica_3211_Node1_2018.1.17_Final FIG CDS 83276 84829 . - 2 gene_id cds76	Name=Crotonobetaine carnitine-CoA ligase (EC 6.3.2.-)	Ontology_term=KEGG_ENZYME:6.3.2.-
cds77	115.406	-0.364235	0.331236	-1.09962	0.271496	0.998447	Salmonella_enterica_3211_Node1_2018.1.17_Final FIG CDS 84892 86163 . - 1 gene_id cds77	Name=Crotonobetainyl-CoA:carnitine CoA-transferase (EC 2.8.3.-)	Ontology_term=KEGG_ENZYME:2.8.3.-
cds78	123.874	-0.859655	0.455042	-1.88918	0.058868	0.970118	Salmonella_enterica_3211_Node1_2018.1.17_Final FIG CDS 86221 87363 . - 1 gene_id cds78	Name=Crotonobetainyl-CoA dehydrogenase (EC 1.3.99.-)	Ontology_term=KEGG_ENZYME:1.3.99.-
cds79	46.2935	0.466021	0.518069	0.899535	0.368368	0.998447	Salmonella_enterica_3211_Node1_2018.1.17_Final FIG CDS 87398 88915 . - 2 gene_id cds79	Name=L-carnitine/gamma-butyrobetaine antiporter
cds80	0.579522	2.50845	2.45285	1.02267	0.306465	0.998447	Salmonella_enterica_3211_Node1_2018.1.17_Final FIG CDS 89119 89328 . + 1 gene_id cds80	Name=FIG01045916: hypothetical protein
cds81	20.1214	0.12527	0.430022	0.291311	0.770813	0.998447	Salmonella_enterica_3211_Node1_2018.1.17_Final FIG CDS 89396 90166 . + 2 gene_id cds81	Name=Electron transfer flavoprotein%2C beta subunit FixA
cds82	17.3914	0.641788	0.565582	1.13474	0.256485	0.998447	Salmonella_enterica_3211_Node1_2018.1.17_Final FIG CDS 90182 91123 . + 2 gene_id cds82	Name=Electron transfer flavoprotein%2C alpha subunit FixB
cds83	43.3865	0.395901	0.343182	1.15362	0.248656	0.998447	Salmonella_enterica_3211_Node1_2018.1.17_Final FIG CDS 91173 92459 . + 0 gene_id cds83	Name=Probable electron transfer flavoprotein-quinone oxidoreductase FixC (EC 1.5.5.-)	Ontology_term=KEGG_ENZYME:1.5.5.-
cds84	7.18685	0.133571	0.925829	0.144272	0.885286	0.998447	Salmonella_enterica_3211_Node1_2018.1.17_Final FIG CDS 92456 92743 . + 2 gene_id cds84	Name=Ferredoxin-like protein FixX
cds85	152.447	0.212925	0.279901	0.760716	0.446827	0.998447	Salmonella_enterica_3211_Node1_2018.1.17_Final FIG CDS 92824 94230 . + 1 gene_id cds85	Name=Putative metabolite transport protein yaaU
cds86	416.412	-0.23229	0.312545	-0.743222	0.457347	0.998447	Salmonella_enterica_3211_Node1_2018.1.17_Final FIG CDS 94319 94549 . + 2 gene_id cds86	Name=probable lipoprotein
cds87	83.8665	-0.0505819	0.291807	-0.17334	0.862384	0.998447	Salmonella_enterica_3211_Node1_2018.1.17_Final FIG CDS 94843 95259 . + 1 gene_id cds87	Name=Probable secreted protein
cds88	466.945	-0.195135	0.220619	-0.884492	0.376431	0.998447	Salmonella_enterica_3211_Node1_2018.1.17_Final FIG CDS 95483 95773 . - 2 gene_id cds88	Name=Probable secreted protein
cds89	208.307	0.127269	0.3017	0.421838	0.673143	0.998447	Salmonella_enterica_3211_Node1_2018.1.17_Final FIG CDS 96671 98560 . + 2 gene_id cds89	Name=Choline-sulfatase (EC 3.1.6.6)	Ontology_term=KEGG_ENZYME:3.1.6.6
cds90	85.3647	-0.24468	0.311287	-0.786029	0.431851	0.998447	Salmonella_enterica_3211_Node1_2018.1.17_Final FIG CDS 98967 99497 . + 0 gene_id cds90	Name=Glutathione-regulated potassium-efflux system ancillary protein KefF
cds91	177.339	0.443708	0.243092	1.82527	0.0679602	0.970118	Salmonella_enterica_3211_Node1_2018.1.17_Final FIG CDS 99490 101352 . + 1 gene_id cds91	Name=Glutathione-regulated potassium-efflux system protein KefC
cds92	995.798	0.0776	0.299169	0.259385	0.795338	0.998447	Salmonella_enterica_3211_Node1_2018.1.17_Final FIG CDS 101551 102030 . + 1 gene_id cds92	Name=Dihydrofolate reductase (EC 1.5.1.3)	Ontology_term=KEGG_ENZYME:1.5.1.3
cds93	972.854	0.00110022	0.217119	0.00506734	0.995957	0.999561	Salmonella_enterica_3211_Node1_2018.1.17_Final FIG CDS 102136 102984 . - 1 gene_id cds93	Name=Bis(5'-nucleosyl)-tetraphosphatase%2C symmetrical (EC 3.6.1.41)	Ontology_term=KEGG_ENZYME:3.6.1.41
cds94	533.942	-0.0719643	0.210483	-0.3419	0.732426	0.998447	Salmonella_enterica_3211_Node1_2018.1.17_Final FIG CDS 102995 103372 . - 2 gene_id cds94	Name=ApaG protein
cds95	1677.86	-0.0772116	0.20496	-0.376715	0.706385	0.998447	Salmonella_enterica_3211_Node1_2018.1.17_Final FIG CDS 103375 104196 . - 1 gene_id cds95	Name=SSU rRNA (adenine(1518)-N(6)/adenine(1519)-N(6))-dimethyltransferase (EC 2.1.1.182)	Ontology_term=KEGG_ENZYME:2.1.1.182
cds96	1257.21	-0.149463	0.195165	-0.765828	0.443779	0.998447	Salmonella_enterica_3211_Node1_2018.1.17_Final FIG CDS 104193 105182 . - 0 gene_id cds96	Name=4-hydroxythreonine-4-phosphate dehydrogenase (EC 1.1.1.262)	Ontology_term=KEGG_ENZYME:1.1.1.262
cds97	3489.16	-0.0519264	0.212384	-0.244493	0.806849	0.998447	Salmonella_enterica_3211_Node1_2018.1.17_Final FIG CDS 105182 106468 . - 2 gene_id cds97	Name=Survival protein SurA precursor (Peptidyl-prolyl cis-trans isomerase SurA) (EC 5.2.1.8)	Ontology_term=KEGG_ENZYME:5.2.1.8
cds98	6210.2	-0.0308513	0.207261	-0.148853	0.88167	0.998447	Salmonella_enterica_3211_Node1_2018.1.17_Final FIG CDS 106522 108882 . - 1 gene_id cds98	Name=Outer membrane protein Imp%2C required for envelope biogenesis / Organic solvent tolerance protein precursor
cds99	210.612	-0.233742	0.264888	-0.882419	0.37755	0.998447	Salmonella_enterica_3211_Node1_2018.1.17_Final FIG CDS 108892 109053 . - 1 gene_id cds99	Name=FIG01045743: hypothetical protein
cds100	653.781	-0.226614	0.190651	-1.18863	0.234585	0.998447	Salmonella_enterica_3211_Node1_2018.1.17_Final FIG CDS 109136 109948 . + 2 gene_id cds100	Name=DnaJ-like protein DjlA
cds101	520.369	-0.197275	0.205203	-0.961363	0.336369	0.998447	Salmonella_enterica_3211_Node1_2018.1.17_Final FIG CDS 110043 110702 . - 0 gene_id cds101	Name=Ribosomal large subunit pseudouridine synthase A (EC 4.2.1.70)	Ontology_term=KEGG_ENZYME:4.2.1.70
cds102	1050.37	-0.147331	0.242913	-0.606518	0.544171	0.998447	Salmonella_enterica_3211_Node1_2018.1.17_Final FIG CDS 110714 113620 . - 2 gene_id cds102	Name=RNA polymerase associated protein RapA (EC 3.6.1.-)	Ontology_term=KEGG_ENZYME:3.6.1.-
cds103	507.285	-0.0125979	0.20158	-0.0624958	0.950168	0.998447	Salmonella_enterica_3211_Node1_2018.1.17_Final FIG CDS 113794 116145 . - 1 gene_id cds103	Name=DNA polymerase II (EC 2.7.7.7)	Ontology_term=KEGG_ENZYME:2.7.7.7
cds104	129.729	0.0236463	0.239924	0.0985575	0.92149	0.998447	Salmonella_enterica_3211_Node1_2018.1.17_Final FIG CDS 116189 116941 . - 2 gene_id cds104	Name=FIG01046907: hypothetical protein
cds105	44.4604	-0.117689	0.339677	-0.346475	0.728986	0.998447	Salmonella_enterica_3211_Node1_2018.1.17_Final FIG CDS 117528 117947 . + 0 gene_id cds105	Name=FIG01045455: hypothetical protein
cds106	43.0833	0.594068	0.353085	1.68251	0.0924706	0.970118	Salmonella_enterica_3211_Node1_2018.1.17_Final FIG CDS 117953 118648 . - 2 gene_id cds106	Name=L-ribulose-5-phosphate 4-epimerase (EC 5.1.3.4)	Ontology_term=KEGG_ENZYME:5.1.3.4
cds107	70.5307	0.441655	0.328798	1.34324	0.179194	0.998447	Salmonella_enterica_3211_Node1_2018.1.17_Final FIG CDS 118789 120291 . - 1 gene_id cds107	Name=L-arabinose isomerase (EC 5.3.1.4)	Ontology_term=KEGG_ENZYME:5.3.1.4
cds108	79.1832	0.130166	0.276085	0.471472	0.637304	0.998447	Salmonella_enterica_3211_Node1_2018.1.17_Final FIG CDS 120302 122011 . - 2 gene_id cds108	Name=Ribulokinase (EC 2.7.1.16)	Ontology_term=KEGG_ENZYME:2.7.1.16
cds109	118.892	0.165485	0.268998	0.61519	0.538429	0.998447	Salmonella_enterica_3211_Node1_2018.1.17_Final FIG CDS 122352 123197 . + 0 gene_id cds109	Name=Arabinose operon regulatory protein
cds110	224.085	0.400342	0.223421	1.79187	0.0731531	0.970118	Salmonella_enterica_3211_Node1_2018.1.17_Final FIG CDS 123316 124083 . + 1 gene_id cds110	Name=DedA family inner membrane protein YabI
cds111	192.878	0.0174887	0.291825	0.0599287	0.952212	0.998447	Salmonella_enterica_3211_Node1_2018.1.17_Final FIG CDS 124122 124829 . - 0 gene_id cds111	Name=Thiamin ABC transporter%2C ATPase component / Thiamine transport ATP-binding protein thiQ
cds112	298.29	0.191951	0.233968	0.820416	0.411979	0.998447	Salmonella_enterica_3211_Node1_2018.1.17_Final FIG CDS 124813 126423 . - 1 gene_id cds112	Name=Thiamin ABC transporter%2C transmembrane component
cds113	210.549	0.416519	0.225865	1.84411	0.0651675	0.970118	Salmonella_enterica_3211_Node1_2018.1.17_Final FIG CDS 126399 127382 . - 0 gene_id cds113	Name=Thiamin ABC transporter%2C substrate-binding component
cds114	31.6954	0.250759	0.428908	0.584645	0.558786	0.998447	Salmonella_enterica_3211_Node1_2018.1.17_Final FIG CDS 127427 127546 . - 2 gene_id cds114	Name=hypothetical protein
cds115	227.12	0.0315452	0.207381	0.152112	0.879098	0.998447	Salmonella_enterica_3211_Node1_2018.1.17_Final FIG CDS 127560 129218 . - 0 gene_id cds115	Name=SgrR%2C sugar-phosphate stress%2C transcriptional activator of SgrS small RNA
cds116	6653.86	0.221333	0.353531	0.626063	0.531274	0.998447	Salmonella_enterica_3211_Node1_2018.1.17_Final FIG CDS 129311 129433 . + 2 gene_id cds116	Name=Sugar-phosphate stress protein SgrT (embedded in SgrS)
cds117	44.7973	-0.375088	0.342835	-1.09408	0.273922	0.998447	Salmonella_enterica_3211_Node1_2018.1.17_Final FIG CDS 129635 129748 . + 2 gene_id cds117	Name=hypothetical protein
cds118	90.2307	-0.0332202	0.26633	-0.124733	0.900735	0.998447	Salmonella_enterica_3211_Node1_2018.1.17_Final FIG CDS 129769 130374 . - 1 gene_id cds118	Name=3-isopropylmalate dehydratase small subunit (EC 4.2.1.33)	Ontology_term=KEGG_ENZYME:4.2.1.33
cds119	123.439	-0.0292818	0.251779	-0.1163	0.907415	0.998447	Salmonella_enterica_3211_Node1_2018.1.17_Final FIG CDS 130385 131785 . - 2 gene_id cds119	Name=3-isopropylmalate dehydratase large subunit (EC 4.2.1.33)	Ontology_term=KEGG_ENZYME:4.2.1.33
cds120	128.017	-0.0527426	0.251978	-0.209314	0.834203	0.998447	Salmonella_enterica_3211_Node1_2018.1.17_Final FIG CDS 131788 132879 . - 1 gene_id cds120	Name=3-isopropylmalate dehydrogenase (EC 1.1.1.85)	Ontology_term=KEGG_ENZYME:1.1.1.85
cds121	149.001	0.253121	0.311819	0.811754	0.416933	0.998447	Salmonella_enterica_3211_Node1_2018.1.17_Final FIG CDS 132879 134450 . - 0 gene_id cds121	Name=2-isopropylmalate synthase (EC 2.3.3.13)	Ontology_term=KEGG_ENZYME:2.3.3.13
cds122	42.3292	0.261858	0.36924	0.70918	0.478213	0.998447	Salmonella_enterica_3211_Node1_2018.1.17_Final FIG CDS 135281 136225 . + 2 gene_id cds122	Name=Probable transcriptional activator for leuABCD operon
cds123	402.542	0.272682	0.207335	1.31518	0.18845	0.998447	Salmonella_enterica_3211_Node1_2018.1.17_Final FIG CDS 136571 138271 . + 2 gene_id cds123	Name=Acetolactate synthase large subunit (EC 2.2.1.6)	Ontology_term=KEGG_ENZYME:2.2.1.6
cds124	171.537	0.0638782	0.248896	0.256647	0.797452	0.998447	Salmonella_enterica_3211_Node1_2018.1.17_Final FIG CDS 138271 138765 . + 1 gene_id cds124	Name=Acetolactate synthase small subunit (EC 2.2.1.6)	Ontology_term=KEGG_ENZYME:2.2.1.6
cds125	35.0149	-0.0849716	0.399249	-0.212829	0.831461	0.998447	Salmonella_enterica_3211_Node1_2018.1.17_Final FIG CDS 138755 138877 . - 2 gene_id cds125	Name=hypothetical protein
cds126	872.304	-0.409402	0.23759	-1.72314	0.0848623	0.970118	Salmonella_enterica_3211_Node1_2018.1.17_Final FIG CDS 139049 140053 . + 2 gene_id cds126	Name=Fructose repressor FruR%2C LacI family
cds127	2100.84	0.0483973	0.2303	0.210149	0.833551	0.998447	Salmonella_enterica_3211_Node1_2018.1.17_Final FIG CDS 140659 141117 . + 1 gene_id cds127	Name=Cell division protein MraZ
cds128	2246.74	0.142027	0.198163	0.71672	0.473547	0.998447	Salmonella_enterica_3211_Node1_2018.1.17_Final FIG CDS 141119 142060 . + 2 gene_id cds128	Name=rRNA small subunit methyltransferase H
cds129	333.506	0.13973	0.235309	0.593812	0.552638	0.998447	Salmonella_enterica_3211_Node1_2018.1.17_Final FIG CDS 142180 142422 . + 1 gene_id cds129	Name=Cell division protein FtsL
cds130	8820.26	-0.467789	0.304645	-1.53552	0.124656	0.998447	Salmonella_enterica_3211_Node1_2018.1.17_Final FIG CDS 142438 144204 . + 1 gene_id cds130	Name=Cell division protein FtsI [Peptidoglycan synthetase] (EC 2.4.1.129)	Ontology_term=KEGG_ENZYME:2.4.1.129
cds131	1905.03	0.134231	0.219006	0.61291	0.539936	0.998447	Salmonella_enterica_3211_Node1_2018.1.17_Final FIG CDS 144191 145678 . + 2 gene_id cds131	Name=UDP-N-acetylmuramoylalanyl-D-glutamate--2%2C6-diaminopimelate ligase (EC 6.3.2.13)	Ontology_term=KEGG_ENZYME:6.3.2.13
cds132	1751.19	0.0889353	0.237271	0.374826	0.70779	0.998447	Salmonella_enterica_3211_Node1_2018.1.17_Final FIG CDS 145675 147033 . + 1 gene_id cds132	Name=UDP-N-acetylmuramoylalanyl-D-glutamyl-2%2C6-diaminopimelate--D-alanyl-D-alanine ligase (EC 6.3.2.10)	Ontology_term=KEGG_ENZYME:6.3.2.10
cds133	1593.87	0.0573734	0.225673	0.254233	0.799316	0.998447	Salmonella_enterica_3211_Node1_2018.1.17_Final FIG CDS 147027 148109 . + 0 gene_id cds133	Name=Phospho-N-acetylmuramoyl-pentapeptide-transferase (EC 2.7.8.13)	Ontology_term=KEGG_ENZYME:2.7.8.13
cds134	1789.34	0.0841645	0.229309	0.367035	0.713593	0.998447	Salmonella_enterica_3211_Node1_2018.1.17_Final FIG CDS 148112 149428 . + 2 gene_id cds134	Name=UDP-N-acetylmuramoylalanine--D-glutamate ligase (EC 6.3.2.9)	Ontology_term=KEGG_ENZYME:6.3.2.9
cds135	1184.91	0.069675	0.191731	0.363399	0.716307	0.998447	Salmonella_enterica_3211_Node1_2018.1.17_Final FIG CDS 149428 150672 . + 1 gene_id cds135	Name=Cell division protein FtsW
cds136	1203.87	0.0939365	0.210999	0.445199	0.656176	0.998447	Salmonella_enterica_3211_Node1_2018.1.17_Final FIG CDS 150669 151736 . + 0 gene_id cds136	Name=UDP-N-acetylglucosamine--N-acetylmuramyl-(pentapeptide) pyrophosphoryl-undecaprenol N-acetylglucosamine transferase (EC 2.4.1.227)	Ontology_term=KEGG_ENZYME:2.4.1.227
cds137	2458.48	-0.0351972	0.177818	-0.197939	0.843093	0.998447	Salmonella_enterica_3211_Node1_2018.1.17_Final FIG CDS 151855 153330 . + 1 gene_id cds137	Name=UDP-N-acetylmuramate--alanine ligase (EC 6.3.2.8)	Ontology_term=KEGG_ENZYME:6.3.2.8
cds138	1957.19	-0.137413	0.198976	-0.690598	0.489818	0.998447	Salmonella_enterica_3211_Node1_2018.1.17_Final FIG CDS 153323 154243 . + 2 gene_id cds138	Name=D-alanine--D-alanine ligase (EC 6.3.2.4)	Ontology_term=KEGG_ENZYME:6.3.2.4
cds139	1024.19	0.0232453	0.189306	0.122792	0.902271	0.998447	Salmonella_enterica_3211_Node1_2018.1.17_Final FIG CDS 154245 155075 . + 0 gene_id cds139	Name=Cell division protein FtsQ
cds140	3871.72	-0.187227	0.222964	-0.839722	0.401064	0.998447	Salmonella_enterica_3211_Node1_2018.1.17_Final FIG CDS 155072 156334 . + 2 gene_id cds140	Name=Cell division protein FtsA
cds141	4371.03	0.112413	0.174606	0.643812	0.519698	0.998447	Salmonella_enterica_3211_Node1_2018.1.17_Final FIG CDS 156395 157546 . + 2 gene_id cds141	Name=Cell division protein FtsZ (EC 3.4.24.-)	Ontology_term=KEGG_ENZYME:3.4.24.-
cds142	15971.9	-0.130356	0.178094	-0.73195	0.464199	0.998447	Salmonella_enterica_3211_Node1_2018.1.17_Final FIG CDS 157647 158564 . + 0 gene_id cds142	Name=UDP-3-O-[3-hydroxymyristoyl] N-acetylglucosamine deacetylase (EC 3.5.1.108)	Ontology_term=KEGG_ENZYME:3.5.1.108
cds143	1482.87	-0.0641032	0.159554	-0.401766	0.687857	0.998447	Salmonella_enterica_3211_Node1_2018.1.17_Final FIG CDS 158843 159340 . + 2 gene_id cds143	Name=Secretion monitor precursor
cds144	5539.44	-0.159002	0.159647	-0.99596	0.319269	0.998447	Salmonella_enterica_3211_Node1_2018.1.17_Final FIG CDS 159402 162107 . + 0 gene_id cds144	Name=Protein export cytoplasm protein SecA ATPase RNA helicase (TC 3.A.5.1.1)
cds145	165.486	0.143092	0.330205	0.433343	0.664766	0.998447	Salmonella_enterica_3211_Node1_2018.1.17_Final FIG CDS 162259 162654 . + 1 gene_id cds145	Name=Mutator mutT protein (7%2C8-dihydro-8-oxoguanine-triphosphatase) (EC 3.6.1.-)	Ontology_term=KEGG_ENZYME:3.6.1.-
cds146	156.947	0.129005	0.26442	0.487881	0.625634	0.998447	Salmonella_enterica_3211_Node1_2018.1.17_Final FIG CDS 162688 162822 . - 1 gene_id cds146	Name=Aldo-keto reductase
cds147	404.065	-0.0141492	0.243285	-0.0581589	0.953622	0.998447	Salmonella_enterica_3211_Node1_2018.1.17_Final FIG CDS 162976 163167 . - 1 gene_id cds147	Name=FIG003276: zinc-binding protein
cds148	758.515	0.139296	0.213762	0.651638	0.514635	0.998447	Salmonella_enterica_3211_Node1_2018.1.17_Final FIG CDS 163177 163878 . - 1 gene_id cds148	Name=FIG002842: hypothetical protein
cds149	323.165	-0.113665	0.306372	-0.371002	0.710636	0.998447	Salmonella_enterica_3211_Node1_2018.1.17_Final FIG CDS 163920 164426 . - 0 gene_id cds149	Name=Dephospho-CoA kinase (EC 2.7.1.24)	Ontology_term=KEGG_ENZYME:2.7.1.24
cds150	285.956	-0.174312	0.222131	-0.784725	0.432615	0.998447	Salmonella_enterica_3211_Node1_2018.1.17_Final FIG CDS 164382 164522 . + 0 gene_id cds150	Name=hypothetical protein
cds151	10126.2	0.129583	0.313676	0.413112	0.679524	0.998447	Salmonella_enterica_3211_Node1_2018.1.17_Final FIG CDS 164766 165809 . + 0 gene_id cds151	Name=GMP reductase (EC 1.7.1.7)	Ontology_term=KEGG_ENZYME:1.7.1.7
cds152	113.393	0.038028	0.406246	0.0936084	0.92542	0.998447	Salmonella_enterica_3211_Node1_2018.1.17_Final FIG CDS 165840 167042 . - 0 gene_id cds152	Name=Type IV fimbrial assembly protein PilC
cds153	39.8366	0.72477	0.37067	1.9553	0.050548	0.970118	Salmonella_enterica_3211_Node1_2018.1.17_Final FIG CDS 167032 168417 . - 1 gene_id cds153	Name=Type IV fimbrial assembly%2C ATPase PilB
cds154	34.0729	-0.152745	0.355286	-0.429922	0.667253	0.998447	Salmonella_enterica_3211_Node1_2018.1.17_Final FIG CDS 168427 168864 . - 1 gene_id cds154	Name=Type IV pilin PilA
cds155	589.726	0.0177199	0.219622	0.0806835	0.935694	0.998447	Salmonella_enterica_3211_Node1_2018.1.17_Final FIG CDS 169086 170021 . - 0 gene_id cds155	Name=Quinolinate phosphoribosyltransferase [decarboxylating] (EC 2.4.2.19)	Ontology_term=KEGG_ENZYME:2.4.2.19
cds156	764.03	-0.239816	0.199149	-1.20421	0.22851	0.998447	Salmonella_enterica_3211_Node1_2018.1.17_Final FIG CDS 170067 170630 . + 0 gene_id cds156	Name=N-acetylmuramoyl-L-alanine amidase (EC 3.5.1.28) AmpD	Ontology_term=KEGG_ENZYME:3.5.1.28
cds157	580.157	0.1376	0.23841	0.577158	0.563833	0.998447	Salmonella_enterica_3211_Node1_2018.1.17_Final FIG CDS 170627 171481 . + 2 gene_id cds157	Name=AmpE protein
cds158	183.049	0.00131766	0.326028	0.00404154	0.996775	0.999561	Salmonella_enterica_3211_Node1_2018.1.17_Final FIG CDS 171573 172523 . - 0 gene_id cds158	Name=Alpha-L-arabinofuranosidase II precursor (EC 3.2.1.55)	Ontology_term=KEGG_ENZYME:3.2.1.55
cds159	76.0436	0.176586	0.295756	0.597066	0.550463	0.998447	Salmonella_enterica_3211_Node1_2018.1.17_Final FIG CDS 172523 173884 . - 2 gene_id cds159	Name=Possible GPH family transporter (TC 2.A.2) for arabinosides
cds160	5.78856	-1.43155	0.880938	-1.62503	0.104157	0.979395	Salmonella_enterica_3211_Node1_2018.1.17_Final FIG CDS 173883 174008 . + 0 gene_id cds160	Name=hypothetical protein
cds161	420.029	-0.0509011	0.17843	-0.285273	0.775435	0.998447	Salmonella_enterica_3211_Node1_2018.1.17_Final FIG CDS 174093 175463 . - 0 gene_id cds161	Name=Aromatic amino acid transport protein AroP
cds162	2053.66	0.453569	0.387446	1.17066	0.241734	0.998447	Salmonella_enterica_3211_Node1_2018.1.17_Final FIG CDS 176029 176793 . + 1 gene_id cds162	Name=Transcriptional repressor for pyruvate dehydrogenase complex
cds163	6591.76	-0.0929656	0.31537	-0.294782	0.76816	0.998447	Salmonella_enterica_3211_Node1_2018.1.17_Final FIG CDS 176953 179616 . + 1 gene_id cds163	Name=Pyruvate dehydrogenase E1 component (EC 1.2.4.1)	Ontology_term=KEGG_ENZYME:1.2.4.1
cds164	3825.55	-0.0567763	0.315606	-0.179896	0.857234	0.998447	Salmonella_enterica_3211_Node1_2018.1.17_Final FIG CDS 179631 181520 . + 0 gene_id cds164	Name=Dihydrolipoamide acetyltransferase component of pyruvate dehydrogenase complex (EC 2.3.1.12)	Ontology_term=KEGG_ENZYME:2.3.1.12
cds165	8441.14	0.264569	0.377205	0.701392	0.483058	0.998447	Salmonella_enterica_3211_Node1_2018.1.17_Final FIG CDS 181720 183144 . + 1 gene_id cds165	Name=Dihydrolipoamide dehydrogenase of pyruvate dehydrogenase complex (EC 1.8.1.4) @ Dihydrolipoamide dehydrogenase (EC 1.8.1.4)	Ontology_term=KEGG_ENZYME:1.8.1.4,KEGG_ENZYME:1.8.1.4
cds166	26.2675	0.410786	0.451661	0.909501	0.363086	0.998447	Salmonella_enterica_3211_Node1_2018.1.17_Final FIG CDS 183222 183350 . + 0 gene_id cds166	Name=hypothetical protein
cds167	51.9586	0.370519	0.389978	0.950102	0.34206	0.998447	Salmonella_enterica_3211_Node1_2018.1.17_Final FIG CDS 183433 183717 . + 1 gene_id cds167	Name=Probable secreted protein
cds168	45.0752	-0.00633811	0.324511	-0.0195313	0.984417	0.999561	Salmonella_enterica_3211_Node1_2018.1.17_Final FIG CDS 183755 184546 . - 2 gene_id cds168	Name=FIG01045811: hypothetical protein
cds169	31.3868	0.556834	0.376212	1.4801	0.138845	0.998447	Salmonella_enterica_3211_Node1_2018.1.17_Final FIG CDS 184559 185329 . - 2 gene_id cds169	Name=Putative exported protein
cds170	50.2005	0.103947	0.313902	0.331144	0.740536	0.998447	Salmonella_enterica_3211_Node1_2018.1.17_Final FIG CDS 185316 186173 . - 0 gene_id cds170	Name=FIG01200701: possible membrane protein
cds171	3344.97	0.0707545	0.256592	0.275747	0.782743	0.998447	Salmonella_enterica_3211_Node1_2018.1.17_Final FIG CDS 186562 189159 . + 1 gene_id cds171	Name=Aconitate hydratase 2 (EC 4.2.1.3) @ 2-methylisocitrate dehydratase (EC 4.2.1.99)	Ontology_term=KEGG_ENZYME:4.2.1.3,KEGG_ENZYME:4.2.1.99
cds172	18506.6	-0.0859217	0.249758	-0.344019	0.730832	0.998447	Salmonella_enterica_3211_Node1_2018.1.17_Final FIG CDS 189220 190062 . - 1 gene_id cds172	Name=HNH endonuclease
cds173	1383.25	-0.492448	0.23258	-2.11733	0.034232	0.965679	Salmonella_enterica_3211_Node1_2018.1.17_Final FIG CDS 190308 190670 . + 0 gene_id cds173	Name=FIG01045153: hypothetical protein
cds174	34.1597	0.231771	0.368451	0.629043	0.529321	0.998447	Salmonella_enterica_3211_Node1_2018.1.17_Final FIG CDS 190905 191858 . + 0 gene_id cds174	Name=2-keto-3-deoxygluconate permease (KDG permease)
cds175	32.3003	0.513913	0.385029	1.33474	0.181962	0.998447	Salmonella_enterica_3211_Node1_2018.1.17_Final FIG CDS 191855 193126 . + 2 gene_id cds175	Name=Candidate type III effector Hop protein
cds176	145.439	-0.0369806	0.249208	-0.148392	0.882033	0.998447	Salmonella_enterica_3211_Node1_2018.1.17_Final FIG CDS 193116 194099 . + 0 gene_id cds176	Name=4-hydroxythreonine-4-phosphate dehydrogenase (EC 1.1.1.262)	Ontology_term=KEGG_ENZYME:1.1.1.262
cds177	1211.65	-0.151078	0.279512	-0.540506	0.588848	0.998447	Salmonella_enterica_3211_Node1_2018.1.17_Final FIG CDS 194109 194876 . + 0 gene_id cds177	Name=DeoR family transcriptional regulator probably related to glycerate%2C glycolaldehyde metabolism
cds178	926.975	-0.133707	0.201604	-0.663216	0.507192	0.998447	Salmonella_enterica_3211_Node1_2018.1.17_Final FIG CDS 194906 195700 . - 2 gene_id cds178	Name=S-adenosylmethionine decarboxylase proenzyme (EC 4.1.1.50)%2C prokaryotic class 1A	Ontology_term=KEGG_ENZYME:4.1.1.50
cds179	1178.14	-0.225414	0.19077	-1.1816	0.237363	0.998447	Salmonella_enterica_3211_Node1_2018.1.17_Final FIG CDS 195721 196581 . - 1 gene_id cds179	Name=Spermidine synthase (EC 2.5.1.16)	Ontology_term=KEGG_ENZYME:2.5.1.16
cds180	2423.73	-0.314705	0.187831	-1.67547	0.0938423	0.970118	Salmonella_enterica_3211_Node1_2018.1.17_Final FIG CDS 196688 197074 . - 2 gene_id cds180	Name=Predicted chaperone lipoprotein YacC%2C potentially involved in protein secretion
cds181	625.59	-0.0328744	0.446219	-0.0736734	0.94127	0.998447	Salmonella_enterica_3211_Node1_2018.1.17_Final FIG CDS 197237 198847 . + 2 gene_id cds181	Name=Blue copper oxidase CueO precursor
cds182	876.794	0.249698	0.282103	0.885132	0.376085	0.998447	Salmonella_enterica_3211_Node1_2018.1.17_Final FIG CDS 198925 201315 . - 1 gene_id cds182	Name=Glucose dehydrogenase%2C PQQ-dependent (EC 1.1.5.2)	Ontology_term=KEGG_ENZYME:1.1.5.2
cds183	4874.59	-0.0812871	0.259824	-0.312855	0.754391	0.998447	Salmonella_enterica_3211_Node1_2018.1.17_Final FIG CDS 201521 202057 . + 2 gene_id cds183	Name=Hypoxanthine-guanine phosphoribosyltransferase (EC 2.4.2.8)	Ontology_term=KEGG_ENZYME:2.4.2.8
cds184	4663.35	0.265581	0.354843	0.748446	0.454191	0.998447	Salmonella_enterica_3211_Node1_2018.1.17_Final FIG CDS 202115 202777 . - 2 gene_id cds184	Name=Carbonic anhydrase (EC 4.2.1.1)	Ontology_term=KEGG_ENZYME:4.2.1.1
cds185	352.972	-0.0978739	0.233821	-0.418585	0.675519	0.998447	Salmonella_enterica_3211_Node1_2018.1.17_Final FIG CDS 202886 203812 . + 2 gene_id cds185	Name=ABC-type multidrug transport system%2C ATPase component
cds186	191.931	-0.19191	0.24763	-0.774988	0.438347	0.998447	Salmonella_enterica_3211_Node1_2018.1.17_Final FIG CDS 203809 204579 . + 1 gene_id cds186	Name=ABC-type multidrug transport system%2C permease component
cds187	147.919	0.191463	0.253266	0.755976	0.449664	0.998447	Salmonella_enterica_3211_Node1_2018.1.17_Final FIG CDS 204696 205775 . - 0 gene_id cds187	Name=Putative fimbriae
cds188	114.023	0.0852987	0.237178	0.359639	0.719117	0.998447	Salmonella_enterica_3211_Node1_2018.1.17_Final FIG CDS 205784 208330 . - 2 gene_id cds188	Name=FIG100795: Fimbriae usher protein StiC
cds189	23.9666	0.0176801	0.456623	0.0387193	0.969114	0.999561	Salmonella_enterica_3211_Node1_2018.1.17_Final FIG CDS 208357 209040 . - 1 gene_id cds189	Name=Chaperone protein EcpD
cds190	69.2924	0.115146	0.273249	0.421394	0.673467	0.998447	Salmonella_enterica_3211_Node1_2018.1.17_Final FIG CDS 209088 209627 . - 0 gene_id cds190	Name=Cell wall surface anchor family protein
cds191	183.453	-0.98411	0.333806	-2.94815	0.00319686	0.55186	Salmonella_enterica_3211_Node1_2018.1.17_Final FIG CDS 209997 210437 . + 0 gene_id cds191	Name=Putative PTS system IIA component yadI (EC 2.7.1.69)	Ontology_term=KEGG_ENZYME:2.7.1.69
cds192	816.369	-0.175128	0.189752	-0.922932	0.356043	0.998447	Salmonella_enterica_3211_Node1_2018.1.17_Final FIG CDS 210499 211728 . + 1 gene_id cds192	Name=Polysaccharide deacetylase
cds193	2953.83	0.0591887	0.361378	0.163786	0.869899	0.998447	Salmonella_enterica_3211_Node1_2018.1.17_Final FIG CDS 211735 212115 . - 1 gene_id cds193	Name=Aspartate 1-decarboxylase (EC 4.1.1.11)	Ontology_term=KEGG_ENZYME:4.1.1.11
cds194	1809.78	0.117417	0.291265	0.403129	0.686853	0.998447	Salmonella_enterica_3211_Node1_2018.1.17_Final FIG CDS 212210 213064 . - 2 gene_id cds194	Name=Pantoate--beta-alanine ligase (EC 6.3.2.1)	Ontology_term=KEGG_ENZYME:6.3.2.1
cds195	876.847	0.209813	0.243643	0.86115	0.389155	0.998447	Salmonella_enterica_3211_Node1_2018.1.17_Final FIG CDS 213190 213981 . - 1 gene_id cds195	Name=3-methyl-2-oxobutanoate hydroxymethyltransferase (EC 2.1.2.11)	Ontology_term=KEGG_ENZYME:2.1.2.11
cds196	189.37	-0.106673	0.331939	-0.321362	0.747936	0.998447	Salmonella_enterica_3211_Node1_2018.1.17_Final FIG CDS 214102 214581 . - 1 gene_id cds196	Name=2-amino-4-hydroxy-6-hydroxymethyldihydropteridine pyrophosphokinase (EC 2.7.6.3)	Ontology_term=KEGG_ENZYME:2.7.6.3
cds197	1810.74	0.108219	0.225166	0.480619	0.630787	0.998447	Salmonella_enterica_3211_Node1_2018.1.17_Final FIG CDS 214578 215891 . - 0 gene_id cds197	Name=Poly(A) polymerase (EC 2.7.7.19)	Ontology_term=KEGG_ENZYME:2.7.7.19
cds198	542.437	0.176735	0.205971	0.858058	0.390861	0.998447	Salmonella_enterica_3211_Node1_2018.1.17_Final FIG CDS 216137 217078 . - 2 gene_id cds198	Name=glutamyl-Q-tRNA synthetase
cds199	6594	-0.176126	0.191363	-0.920375	0.357377	0.998447	Salmonella_enterica_3211_Node1_2018.1.17_Final FIG CDS 217102 217557 . - 1 gene_id cds199	Name=C4-type zinc finger protein%2C DksA/TraR family
cds200	1005.23	0.0734009	0.249419	0.294287	0.768538	0.998447	Salmonella_enterica_3211_Node1_2018.1.17_Final FIG CDS 217734 218438 . - 0 gene_id cds200	Name=Sugar/maltose fermentation stimulation protein homolog
cds201	199.493	-0.0988447	0.306838	-0.322139	0.747347	0.998447	Salmonella_enterica_3211_Node1_2018.1.17_Final FIG CDS 218455 218985 . - 1 gene_id cds201	Name=2'-5' RNA ligase
cds202	816.901	0.0676865	0.222415	0.304326	0.76088	0.998447	Salmonella_enterica_3211_Node1_2018.1.17_Final FIG CDS 219013 221487 . + 1 gene_id cds202	Name=ATP-dependent helicase HrpB
cds203	3536.2	0.0749102	0.234457	0.319505	0.749344	0.998447	Salmonella_enterica_3211_Node1_2018.1.17_Final FIG CDS 221628 224150 . + 0 gene_id cds203	Name=Multimodular transpeptidase-transglycosylase (EC 2.4.1.129) (EC 3.4.-.-)	Ontology_term=KEGG_ENZYME:2.4.1.129,KEGG_ENZYME:3.4.-.-
cds204	340.754	0.235666	0.372952	0.631894	0.527456	0.998447	Salmonella_enterica_3211_Node1_2018.1.17_Final FIG CDS 224289 224429 . - 0 gene_id cds204	Name=hypothetical protein
cds205	7476.19	0.415878	0.471032	0.88291	0.377285	0.998447	Salmonella_enterica_3211_Node1_2018.1.17_Final FIG CDS 224443 226632 . + 1 gene_id cds205	Name=Ferric hydroxamate outer membrane receptor FhuA
cds206	902.511	0.554968	0.422041	1.31496	0.188522	0.998447	Salmonella_enterica_3211_Node1_2018.1.17_Final FIG CDS 226681 227478 . + 1 gene_id cds206	Name=Ferric hydroxamate ABC transporter (TC 3.A.1.14.3)%2C ATP-binding protein FhuC
cds207	616.51	0.580883	0.436389	1.33111	0.183152	0.998447	Salmonella_enterica_3211_Node1_2018.1.17_Final FIG CDS 227478 228368 . + 0 gene_id cds207	Name=Ferric hydroxamate ABC transporter (TC 3.A.1.14.3)%2C periplasmic substrate binding protein FhuD
cds208	1574.89	0.227488	0.389981	0.583332	0.55967	0.998447	Salmonella_enterica_3211_Node1_2018.1.17_Final FIG CDS 228365 230422 . + 2 gene_id cds208	Name=Ferric hydroxamate ABC transporter (TC 3.A.1.14.3)%2C permease component FhuB
cds209	133.257	-0.445283	0.56503	-0.788069	0.430656	0.998447	Salmonella_enterica_3211_Node1_2018.1.17_Final FIG CDS 230459 230665 . + 2 gene_id cds209	Name=FIG01046082: hypothetical protein
cds210	106.538	-0.119201	0.253251	-0.470683	0.637867	0.998447	Salmonella_enterica_3211_Node1_2018.1.17_Final FIG CDS 231361 231921 . + 1 gene_id cds210	Name=Major fimbrial subunit StfA
cds211	137.113	0.253636	0.248714	1.01979	0.307827	0.998447	Salmonella_enterica_3211_Node1_2018.1.17_Final FIG CDS 232007 234664 . + 2 gene_id cds211	Name=Fimbriae usher protein StfC
cds212	10.956	0.646313	0.585868	1.10317	0.269952	0.998447	Salmonella_enterica_3211_Node1_2018.1.17_Final FIG CDS 234682 235434 . + 1 gene_id cds212	Name=Periplasmic fimbrial chaperone StfD
cds213	9.49334	1.28871	0.699182	1.84318	0.0653034	0.970118	Salmonella_enterica_3211_Node1_2018.1.17_Final FIG CDS 235453 235965 . + 1 gene_id cds213	Name=Minor fimbrial subunit StfE
cds214	10.7357	0.438606	0.639413	0.685951	0.492744	0.998447	Salmonella_enterica_3211_Node1_2018.1.17_Final FIG CDS 235962 236438 . + 0 gene_id cds214	Name=Minor fimbrial subunit StfF
cds215	12.7134	1.71695	0.670016	2.56255	0.0103906	0.842487	Salmonella_enterica_3211_Node1_2018.1.17_Final FIG CDS 236438 236968 . + 2 gene_id cds215	Name=Minor fimbrial subunit StfG
cds216	138.929	-0.111885	0.255732	-0.43751	0.661741	0.998447	Salmonella_enterica_3211_Node1_2018.1.17_Final FIG CDS 236968 237807 . + 1 gene_id cds216	Name=Uncharacterized protein YadU in stf fimbrial cluster
cds217	1431.45	0.0879649	0.214907	0.409316	0.682308	0.998447	Salmonella_enterica_3211_Node1_2018.1.17_Final FIG CDS 237915 239195 . - 0 gene_id cds217	Name=Glutamate-1-semialdehyde aminotransferase (EC 5.4.3.8)	Ontology_term=KEGG_ENZYME:5.4.3.8
cds218	22.9055	0.28063	0.440751	0.636709	0.524314	0.998447	Salmonella_enterica_3211_Node1_2018.1.17_Final FIG CDS 239222 239365 . + 2 gene_id cds218	Name=hypothetical protein
cds219	420.417	-0.26778	0.291178	-0.919644	0.357759	0.998447	Salmonella_enterica_3211_Node1_2018.1.17_Final FIG CDS 239365 240786 . + 1 gene_id cds219	Name=H(+)/Cl(-) exchange transporter ClcA
cds220	2741.27	0.390344	0.511795	0.762696	0.445645	0.998447	Salmonella_enterica_3211_Node1_2018.1.17_Final FIG CDS 240868 241212 . + 1 gene_id cds220	Name=ErpA%2C essential respiratory protein A / probable iron binding protein from the HesB_IscA_SufA family
cds221	509.716	0.00122429	0.35198	0.00347831	0.997225	0.999561	Salmonella_enterica_3211_Node1_2018.1.17_Final FIG CDS 241313 241936 . - 2 gene_id cds221	Name=Putative inner membrane protein
cds222	243.314	0.0421824	0.219349	0.192307	0.847501	0.998447	Salmonella_enterica_3211_Node1_2018.1.17_Final FIG CDS 241973 242761 . - 2 gene_id cds222	Name=Vitamin B12 ABC transporter%2C B12-binding component BtuF
cds223	1327.49	-0.122692	0.229938	-0.533587	0.593627	0.998447	Salmonella_enterica_3211_Node1_2018.1.17_Final FIG CDS 242766 243464 . - 0 gene_id cds223	Name=5'-methylthioadenosine nucleosidase (EC 3.2.2.16) / S-adenosylhomocysteine nucleosidase (EC 3.2.2.9)	Ontology_term=KEGG_ENZYME:3.2.2.16,KEGG_ENZYME:3.2.2.9
cds224	394.494	-0.261938	0.218309	-1.19985	0.230198	0.998447	Salmonella_enterica_3211_Node1_2018.1.17_Final FIG CDS 243549 245066 . + 0 gene_id cds224	Name=Deoxyguanosinetriphosphate triphosphohydrolase (EC 3.1.5.1)%2C subgroup 1	Ontology_term=KEGG_ENZYME:3.1.5.1
cds225	1720.69	0.135119	0.206968	0.652847	0.513855	0.998447	Salmonella_enterica_3211_Node1_2018.1.17_Final FIG CDS 245196 246623 . + 0 gene_id cds225	Name=HtrA protease/chaperone protein
cds226	247.689	-0.077471	0.337509	-0.229537	0.818451	0.998447	Salmonella_enterica_3211_Node1_2018.1.17_Final FIG CDS 246776 247933 . + 2 gene_id cds226	Name=Sugar diacid utilization regulator SdaR
cds227	2621.52	-0.412176	0.227175	-1.81435	0.0696238	0.970118	Salmonella_enterica_3211_Node1_2018.1.17_Final FIG CDS 248022 248408 . - 0 gene_id cds227	Name=UPF0325 protein YaeH
cds228	348.72	0.16614	0.190913	0.870241	0.384168	0.998447	Salmonella_enterica_3211_Node1_2018.1.17_Final FIG CDS 248932 249957 . + 1 gene_id cds228	Name=Permeases of the major facilitator superfamily
cds229	4969.77	-0.182017	0.186847	-0.974153	0.329981	0.998447	Salmonella_enterica_3211_Node1_2018.1.17_Final FIG CDS 249994 250818 . - 1 gene_id cds229	Name=2%2C3%2C4%2C5-tetrahydropyridine-2%2C6-dicarboxylate N-succinyltransferase (EC 2.3.1.117)	Ontology_term=KEGG_ENZYME:2.3.1.117
cds230	771.643	0.0642984	0.190738	0.337103	0.736039	0.998447	Salmonella_enterica_3211_Node1_2018.1.17_Final FIG CDS 250848 253520 . - 0 gene_id cds230	Name=[Protein-PII] uridylyltransferase (EC 2.7.7.59)	Ontology_term=KEGG_ENZYME:2.7.7.59
cds231	3688.93	0.0735661	0.217978	0.337493	0.735745	0.998447	Salmonella_enterica_3211_Node1_2018.1.17_Final FIG CDS 253757 254551 . - 2 gene_id cds231	Name=Methionine aminopeptidase (EC 3.4.11.18)	Ontology_term=KEGG_ENZYME:3.4.11.18
cds232	41106	0.13826	0.258453	0.534952	0.592683	0.998447	Salmonella_enterica_3211_Node1_2018.1.17_Final FIG CDS 255017 255727 . + 2 gene_id cds232	Name=SSU ribosomal protein S2p (SAe)
cds233	27667.2	0.0308979	0.266437	0.115967	0.907679	0.998447	Salmonella_enterica_3211_Node1_2018.1.17_Final FIG CDS 255985 256836 . + 1 gene_id cds233	Name=Translation elongation factor Ts
cds234	5635.44	0.306257	0.369485	0.828875	0.407175	0.998447	Salmonella_enterica_3211_Node1_2018.1.17_Final FIG CDS 256981 257706 . + 1 gene_id cds234	Name=Uridine monophosphate kinase (EC 2.7.4.22)	Ontology_term=KEGG_ENZYME:2.7.4.22
cds235	10720.3	0.0606836	0.258878	0.23441	0.814667	0.998447	Salmonella_enterica_3211_Node1_2018.1.17_Final FIG CDS 257853 258410 . + 0 gene_id cds235	Name=Ribosome recycling factor
cds236	2093.05	0.00436549	0.217119	0.0201064	0.983958	0.999561	Salmonella_enterica_3211_Node1_2018.1.17_Final FIG CDS 258464 259747 . + 2 gene_id cds236	Name=1-deoxy-D-xylulose 5-phosphate reductoisomerase (EC 1.1.1.267)	Ontology_term=KEGG_ENZYME:1.1.1.267
cds237	2344.28	0.0707328	0.204654	0.345622	0.729627	0.998447	Salmonella_enterica_3211_Node1_2018.1.17_Final FIG CDS 260060 260818 . + 2 gene_id cds237	Name=Undecaprenyl diphosphate synthase (EC 2.5.1.31)	Ontology_term=KEGG_ENZYME:2.5.1.31
cds238	1275.11	0.0119692	0.211666	0.0565478	0.954905	0.998447	Salmonella_enterica_3211_Node1_2018.1.17_Final FIG CDS 260831 261688 . + 2 gene_id cds238	Name=Phosphatidate cytidylyltransferase (EC 2.7.7.41)	Ontology_term=KEGG_ENZYME:2.7.7.41
cds239	3989.28	-0.110923	0.233277	-0.4755	0.634431	0.998447	Salmonella_enterica_3211_Node1_2018.1.17_Final FIG CDS 261700 263052 . + 1 gene_id cds239	Name=Intramembrane protease RasP/YluC%2C implicated in cell division based on FtsL cleavage
cds240	13675.3	-0.20578	0.202602	-1.01569	0.309779	0.998447	Salmonella_enterica_3211_Node1_2018.1.17_Final FIG CDS 263084 265498 . + 2 gene_id cds240	Name=Outer membrane protein assembly factor YaeT precursor
cds241	18992.4	-0.397906	0.214874	-1.85181	0.0640532	0.970118	Salmonella_enterica_3211_Node1_2018.1.17_Final FIG CDS 265621 266106 . + 1 gene_id cds241	Name=Outer membrane protein H precursor
cds242	7717.74	-0.181227	0.224579	-0.806964	0.419687	0.998447	Salmonella_enterica_3211_Node1_2018.1.17_Final FIG CDS 266110 267135 . + 1 gene_id cds242	Name=UDP-3-O-[3-hydroxymyristoyl] glucosamine N-acyltransferase (EC 2.3.1.-)	Ontology_term=KEGG_ENZYME:2.3.1.-
cds243	2784.36	-0.054807	0.203587	-0.269206	0.787771	0.998447	Salmonella_enterica_3211_Node1_2018.1.17_Final FIG CDS 267241 267696 . + 1 gene_id cds243	Name=3-hydroxyacyl-[acyl-carrier-protein] dehydratase%2C FabZ form (EC 4.2.1.59)	Ontology_term=KEGG_ENZYME:4.2.1.59
cds244	4287.57	-0.0971455	0.230517	-0.421424	0.673445	0.998447	Salmonella_enterica_3211_Node1_2018.1.17_Final FIG CDS 267700 268488 . + 1 gene_id cds244	Name=Acyl-[acyl-carrier-protein]--UDP-N-acetylglucosamine O-acyltransferase (EC 2.3.1.129)	Ontology_term=KEGG_ENZYME:2.3.1.129
cds245	1551.21	0.193134	0.17174	1.12457	0.26077	0.998447	Salmonella_enterica_3211_Node1_2018.1.17_Final FIG CDS 268488 269636 . + 0 gene_id cds245	Name=Lipid-A-disaccharide synthase (EC 2.4.1.182)	Ontology_term=KEGG_ENZYME:2.4.1.182
cds246	849.755	-0.194322	0.203299	-0.955845	0.33915	0.998447	Salmonella_enterica_3211_Node1_2018.1.17_Final FIG CDS 269633 270229 . + 2 gene_id cds246	Name=Ribonuclease HII (EC 3.1.26.4)	Ontology_term=KEGG_ENZYME:3.1.26.4
cds247	3374.88	-0.215407	0.215859	-0.997902	0.318327	0.998447	Salmonella_enterica_3211_Node1_2018.1.17_Final FIG CDS 270301 273735 . + 1 gene_id cds247	Name=DNA polymerase III alpha subunit (EC 2.7.7.7)	Ontology_term=KEGG_ENZYME:2.7.7.7
cds248	1371.05	-0.172867	0.226703	-0.762527	0.445746	0.998447	Salmonella_enterica_3211_Node1_2018.1.17_Final FIG CDS 273748 274707 . + 1 gene_id cds248	Name=Acetyl-coenzyme A carboxyl transferase alpha chain (EC 6.4.1.2)	Ontology_term=KEGG_ENZYME:6.4.1.2
cds249	422.689	-0.0935082	0.198066	-0.472107	0.63685	0.998447	Salmonella_enterica_3211_Node1_2018.1.17_Final FIG CDS 274887 276650 . + 0 gene_id cds249	Name=Chitinase (EC 3.2.1.14)	Ontology_term=KEGG_ENZYME:3.2.1.14
cds250	979.254	-0.154493	0.178626	-0.864897	0.387095	0.998447	Salmonella_enterica_3211_Node1_2018.1.17_Final FIG CDS 276726 278867 . + 0 gene_id cds250	Name=Lysine decarboxylase 2%2C constitutive (EC 4.1.1.18)	Ontology_term=KEGG_ENZYME:4.1.1.18
cds251	143.323	-0.448101	0.25492	-1.75781	0.0787793	0.970118	Salmonella_enterica_3211_Node1_2018.1.17_Final FIG CDS 278923 279312 . + 1 gene_id cds251	Name=FIG01280259: hypothetical protein
cds252	436.793	-0.0367457	0.192123	-0.191261	0.848321	0.998447	Salmonella_enterica_3211_Node1_2018.1.17_Final FIG CDS 279375 280667 . + 0 gene_id cds252	Name=tRNA(Ile)-lysidine synthetase (EC 6.3.4.19)	Ontology_term=KEGG_ENZYME:6.3.4.19
cds253	1089.53	-0.0699868	0.220931	-0.316781	0.75141	0.998447	Salmonella_enterica_3211_Node1_2018.1.17_Final FIG CDS 280751 280945 . - 2 gene_id cds253	Name=Rho-specific inhibitor of transcription termination (YaeO)
cds254	2063.44	-0.206359	0.244352	-0.844514	0.398382	0.998447	Salmonella_enterica_3211_Node1_2018.1.17_Final FIG CDS 280998 281198 . - 0 gene_id cds254	Name=FIG00639395: hypothetical protein
cds255	318.71	0.10388	0.24566	0.422859	0.672398	0.998447	Salmonella_enterica_3211_Node1_2018.1.17_Final FIG CDS 281396 281941 . + 2 gene_id cds255	Name=YaeQ protein
cds256	261.488	-0.120731	0.280612	-0.43024	0.667021	0.998447	Salmonella_enterica_3211_Node1_2018.1.17_Final FIG CDS 281938 282360 . + 1 gene_id cds256	Name=Hypothetical protein YaeJ with similarity to translation release factor
cds257	551.103	0.109747	0.24527	0.447453	0.654548	0.998447	Salmonella_enterica_3211_Node1_2018.1.17_Final FIG CDS 282392 283093 . + 2 gene_id cds257	Name=Copper homeostasis protein CutF precursor / Lipoprotein NlpE involeved in surface adhesion
cds258	3730.95	-0.0444196	0.271071	-0.163867	0.869836	0.998447	Salmonella_enterica_3211_Node1_2018.1.17_Final FIG CDS 283167 284885 . - 0 gene_id cds258	Name=Prolyl-tRNA synthetase (EC 6.1.1.15)%2C bacterial type	Ontology_term=KEGG_ENZYME:6.1.1.15
cds259	443.824	0.100147	0.199715	0.50145	0.616054	0.998447	Salmonella_enterica_3211_Node1_2018.1.17_Final FIG CDS 284996 285736 . - 2 gene_id cds259	Name=COG1720: Uncharacterized conserved protein
cds260	164.958	-0.540837	0.217564	-2.48587	0.0129234	0.867197	Salmonella_enterica_3211_Node1_2018.1.17_Final FIG CDS 285700 285831 . - 1 gene_id cds260	Name=Protein RcsF
cds261	1574.22	0.0776728	0.229051	0.339107	0.734529	0.998447	Salmonella_enterica_3211_Node1_2018.1.17_Final FIG CDS 286223 287038 . - 2 gene_id cds261	Name=Methionine ABC transporter substrate-binding protein
cds262	228.949	0.0237425	0.207956	0.11417	0.909103	0.998447	Salmonella_enterica_3211_Node1_2018.1.17_Final FIG CDS 287077 287715 . - 1 gene_id cds262	Name=Methionine ABC transporter permease protein
cds263	499.762	-0.223076	0.176159	-1.26634	0.205393	0.998447	Salmonella_enterica_3211_Node1_2018.1.17_Final FIG CDS 287723 288754 . - 2 gene_id cds263	Name=Methionine ABC transporter ATP-binding protein
cds264	1965.52	-0.268171	0.187108	-1.43324	0.151789	0.998447	Salmonella_enterica_3211_Node1_2018.1.17_Final FIG CDS 288944 289510 . + 2 gene_id cds264	Name=D-glycero-D-manno-heptose 1%2C7-bisphosphate phosphatase (EC 3.1.1.-)	Ontology_term=KEGG_ENZYME:3.1.1.-
cds265	134.981	-0.24122	0.315197	-0.7653	0.444093	0.998447	Salmonella_enterica_3211_Node1_2018.1.17_Final FIG CDS 289581 289703 . - 0 gene_id cds265	Name=hypothetical protein
cds266	455.393	-0.153589	0.448954	-0.342105	0.732272	0.998447	Salmonella_enterica_3211_Node1_2018.1.17_Final FIG CDS 295771 296574 . + 1 gene_id cds266	Name=Methylglyoxal reductase%2C acetol producing (EC 1.1.1.-) / 2%2C5-diketo-D-gluconic acid reductase B (EC 1.1.1.274)	Ontology_term=KEGG_ENZYME:1.1.1.-,KEGG_ENZYME:1.1.1.274
cds267	111.885	0.152843	0.252537	0.605232	0.545025	0.998447	Salmonella_enterica_3211_Node1_2018.1.17_Final FIG CDS 296595 297509 . - 0 gene_id cds267	Name=LysR family transcriptional regulator YafC
cds268	71.7095	0.208211	0.286952	0.725596	0.468087	0.998447	Salmonella_enterica_3211_Node1_2018.1.17_Final FIG CDS 297614 298789 . + 2 gene_id cds268	Name=Putative drug efflux protein
cds269	567.457	-0.110655	0.281362	-0.393282	0.694111	0.998447	Salmonella_enterica_3211_Node1_2018.1.17_Final FIG CDS 298921 299721 . + 1 gene_id cds269	Name=FIG00613320: hypothetical protein
cds270	373.116	0.101762	0.267382	0.380585	0.703511	0.998447	Salmonella_enterica_3211_Node1_2018.1.17_Final FIG CDS 299799 300569 . + 0 gene_id cds270	Name=SAM-dependent methyltransferase YafE (UbiE paralog)
cds271	10136.4	-0.248945	0.176305	-1.41201	0.157946	0.998447	Salmonella_enterica_3211_Node1_2018.1.17_Final FIG CDS 300625 301845 . - 1 gene_id cds271	Name=Membrane-bound lytic murein transglycosylase D precursor (EC 3.2.1.-)	Ontology_term=KEGG_ENZYME:3.2.1.-
cds272	790.015	-0.468602	0.228974	-2.04653	0.0407045	0.970118	Salmonella_enterica_3211_Node1_2018.1.17_Final FIG CDS 302064 302819 . - 0 gene_id cds272	Name=Hydroxyacylglutathione hydrolase (EC 3.1.2.6)	Ontology_term=KEGG_ENZYME:3.1.2.6
cds273	407.265	-0.30562	0.235106	-1.29992	0.193627	0.998447	Salmonella_enterica_3211_Node1_2018.1.17_Final FIG CDS 302908 303576 . + 1 gene_id cds273	Name=FIG005121: SAM-dependent methyltransferase (EC 2.1.1.-)	Ontology_term=KEGG_ENZYME:2.1.1.-
cds274	702.816	-0.0401044	0.178345	-0.22487	0.82208	0.998447	Salmonella_enterica_3211_Node1_2018.1.17_Final FIG CDS 303573 304040 . - 0 gene_id cds274	Name=Ribonuclease HI (EC 3.1.26.4)	Ontology_term=KEGG_ENZYME:3.1.26.4
cds275	943.749	-0.203787	0.179761	-1.13365	0.25694	0.998447	Salmonella_enterica_3211_Node1_2018.1.17_Final FIG CDS 304095 304835 . + 0 gene_id cds275	Name=DNA polymerase III epsilon subunit (EC 2.7.7.7)	Ontology_term=KEGG_ENZYME:2.7.7.7
cds276	150.705	0.128722	0.393805	0.326868	0.743768	0.998447	Salmonella_enterica_3211_Node1_2018.1.17_Final FIG CDS 305367 306416 . - 0 gene_id cds276	Name=Uncharacterized protein ImpA
cds277	28.3709	-0.03775	0.378301	-0.0997885	0.920512	0.998447	Salmonella_enterica_3211_Node1_2018.1.17_Final FIG CDS 306433 307428 . - 1 gene_id cds277	Name=Uncharacterized protein ImpH/VasB
cds278	58.0844	0.214376	0.377757	0.567498	0.570376	0.998447	Salmonella_enterica_3211_Node1_2018.1.17_Final FIG CDS 307425 309308 . - 0 gene_id cds278	Name=Protein ImpG/VasA
cds279	39.256	0.164493	0.423882	0.388063	0.697969	0.998447	Salmonella_enterica_3211_Node1_2018.1.17_Final FIG CDS 309324 309818 . - 0 gene_id cds279	Name=Uncharacterized protein ImpF
cds280	63.5646	-0.0664659	0.328811	-0.20214	0.839807	0.998447	Salmonella_enterica_3211_Node1_2018.1.17_Final FIG CDS 309815 310639 . - 2 gene_id cds280	Name=Protein of avirulence locus ImpE
cds281	53.7558	-0.0898008	0.443688	-0.202396	0.839607	0.998447	Salmonella_enterica_3211_Node1_2018.1.17_Final FIG CDS 310626 311528 . - 0 gene_id cds281	Name=FIG074102: hypothetical protein
cds282	87.6464	0.404029	0.284753	1.41888	0.155935	0.998447	Salmonella_enterica_3211_Node1_2018.1.17_Final FIG CDS 311896 314535 . + 1 gene_id cds282	Name=ClpB protein
cds283	15.2868	0.369654	0.503622	0.73399	0.462955	0.998447	Salmonella_enterica_3211_Node1_2018.1.17_Final FIG CDS 314635 315177 . + 1 gene_id cds283	Name=Uncharacterized protein ImpB
cds284	74.9617	0.102481	0.267008	0.383812	0.701118	0.998447	Salmonella_enterica_3211_Node1_2018.1.17_Final FIG CDS 315201 316694 . + 0 gene_id cds284	Name=Uncharacterized protein ImpC
cds285	29.7101	-0.0605548	0.409394	-0.147913	0.882411	0.998447	Salmonella_enterica_3211_Node1_2018.1.17_Final FIG CDS 316880 317326 . + 2 gene_id cds285	Name=putative cytoplasmic protein
cds286	31.987	-0.425724	0.357139	-1.19204	0.233245	0.998447	Salmonella_enterica_3211_Node1_2018.1.17_Final FIG CDS 317580 318065 . + 0 gene_id cds286	Name=Putative cytoplasmic protein USSDB7A
cds287	1.50217	-1.25708	1.46889	-0.855801	0.392108	0.998447	Salmonella_enterica_3211_Node1_2018.1.17_Final FIG CDS 318085 318240 . + 1 gene_id cds287	Name=Type VI secretion lipoprotein/VasD
cds288	35.6026	0.463467	0.41954	1.1047	0.269289	0.998447	Salmonella_enterica_3211_Node1_2018.1.17_Final FIG CDS 318370 318855 . + 1 gene_id cds288	Name=putative cytoplasmic protein
cds289	19.0846	-0.274428	0.473298	-0.579821	0.562036	0.998447	Salmonella_enterica_3211_Node1_2018.1.17_Final FIG CDS 318891 319223 . + 0 gene_id cds289	Name=putative periplasmic protein
cds290	29.1177	-0.262832	0.386427	-0.68016	0.496403	0.998447	Salmonella_enterica_3211_Node1_2018.1.17_Final FIG CDS 319366 319851 . + 1 gene_id cds290	Name=Putative cytoplasmic protein USSDB7A
cds291	11.6202	0.983537	0.61731	1.59326	0.111101	0.983927	Salmonella_enterica_3211_Node1_2018.1.17_Final FIG CDS 319963 320454 . + 1 gene_id cds291	Name=Type VI secretion lipoprotein/VasD
cds292	36.6589	0.726968	0.483494	1.50357	0.132692	0.998447	Salmonella_enterica_3211_Node1_2018.1.17_Final FIG CDS 320458 321801 . + 1 gene_id cds292	Name=Uncharacterized protein ImpJ/VasE
cds293	51.2812	0.564881	0.32242	1.752	0.0797731	0.970118	Salmonella_enterica_3211_Node1_2018.1.17_Final FIG CDS 321798 323102 . + 0 gene_id cds293	Name=Outer membrane protein ImpK/VasF%2C OmpA/MotB domain
cds294	33.6891	0.767362	0.54838	1.39932	0.161716	0.998447	Salmonella_enterica_3211_Node1_2018.1.17_Final FIG CDS 323107 323880 . + 1 gene_id cds294	Name=Putative inner membrane protein
cds295	6.40873	1.18807	0.915179	1.29818	0.194224	0.998447	Salmonella_enterica_3211_Node1_2018.1.17_Final FIG CDS 324158 324514 . + 2 gene_id cds295	Name=putative Shiga-like toxin A subunit
cds296	119.682	0.241312	0.292489	0.825029	0.409355	0.998447	Salmonella_enterica_3211_Node1_2018.1.17_Final FIG CDS 324548 328417 . + 2 gene_id cds296	Name=IcmF-related protein
cds297	13.7343	1.16131	0.605483	1.91798	0.0551133	0.970118	Salmonella_enterica_3211_Node1_2018.1.17_Final FIG CDS 328417 329205 . + 1 gene_id cds297	Name=FIG074102: hypothetical protein
cds298	51.837	0.14243	0.321415	0.443135	0.657668	0.998447	Salmonella_enterica_3211_Node1_2018.1.17_Final FIG CDS 329232 329618 . + 0 gene_id cds298	Name=Probable secreted protein
cds299	27.2311	0.0897322	0.461425	0.194468	0.84581	0.998447	Salmonella_enterica_3211_Node1_2018.1.17_Final FIG CDS 329645 330163 . + 2 gene_id cds299	Name=FIG074102: hypothetical protein
cds300	110.354	0.23495	0.379903	0.618449	0.53628	0.998447	Salmonella_enterica_3211_Node1_2018.1.17_Final FIG CDS 330560 332749 . + 2 gene_id cds300	Name=VgrG protein
cds301	66.172	-0.0617153	0.288295	-0.21407	0.830492	0.998447	Salmonella_enterica_3211_Node1_2018.1.17_Final FIG CDS 332773 333219 . + 1 gene_id cds301	Name=FIG074102: hypothetical protein
cds302	221.844	0.245952	0.253223	0.971285	0.331406	0.998447	Salmonella_enterica_3211_Node1_2018.1.17_Final FIG CDS 333238 337332 . + 1 gene_id cds302	Name=ClpB protein
cds303	135.99	-0.029819	0.311336	-0.0957774	0.923697	0.998447	Salmonella_enterica_3211_Node1_2018.1.17_Final FIG CDS 337326 337589 . + 0 gene_id cds303	Name=FIG01047741: hypothetical protein
cds304	387.203	0.231125	0.282857	0.817107	0.413867	0.998447	Salmonella_enterica_3211_Node1_2018.1.17_Final FIG CDS 337782 338522 . + 0 gene_id cds304	Name=ClpB protein
cds305	431.294	0.267702	0.40681	0.658052	0.510505	0.998447	Salmonella_enterica_3211_Node1_2018.1.17_Final FIG CDS 338516 338962 . + 2 gene_id cds305	Name=putative cytoplasmic protein
cds306	51.3873	0.293216	0.373949	0.784107	0.432977	0.998447	Salmonella_enterica_3211_Node1_2018.1.17_Final FIG CDS 339146 339277 . + 2 gene_id cds306	Name=hypothetical protein
cds307	58.1014	0.584196	0.350585	1.66635	0.0956442	0.970118	Salmonella_enterica_3211_Node1_2018.1.17_Final FIG CDS 339347 339487 . + 2 gene_id cds307	Name=hypothetical protein
cds308	92.6719	0.0709229	0.293603	0.24156	0.809121	0.998447	Salmonella_enterica_3211_Node1_2018.1.17_Final FIG CDS 339714 339962 . + 0 gene_id cds308	Name=putative cytoplasmic protein
cds309	3.07618	1.12953	1.28985	0.875709	0.381188	0.998447	Salmonella_enterica_3211_Node1_2018.1.17_Final FIG CDS 340015 340290 . - 1 gene_id cds309	Name=FIG01046370: hypothetical protein
cds310	3.83234	0.867563	0.978021	0.887061	0.375046	0.998447	Salmonella_enterica_3211_Node1_2018.1.17_Final FIG CDS 340352 340471 . + 2 gene_id cds310	Name=hypothetical protein
cds311	30.9405	0.421916	0.409094	1.03134	0.30238	0.998447	Salmonella_enterica_3211_Node1_2018.1.17_Final FIG CDS 340788 341039 . + 0 gene_id cds311	Name=putative cytoplasmic protein
cds312	0	NA	NA	NA	NA	NA	Salmonella_enterica_3211_Node1_2018.1.17_Final FIG CDS 341032 341190 . + 1 gene_id cds312	Name=FIG01045272: hypothetical protein
cds313	5.52695	1.13687	0.815131	1.39471	0.163102	0.998447	Salmonella_enterica_3211_Node1_2018.1.17_Final FIG CDS 341141 341317 . - 2 gene_id cds313	Name=FIG01046190: hypothetical protein
cds314	12.0125	-0.00282216	0.626561	-0.00450421	0.996406	0.999561	Salmonella_enterica_3211_Node1_2018.1.17_Final FIG CDS 341522 341662 . - 2 gene_id cds314	Name=hypothetical protein
cds315	3.94362	1.90093	1.14289	1.66326	0.0962595	0.970118	Salmonella_enterica_3211_Node1_2018.1.17_Final FIG CDS 341865 342146 . + 0 gene_id cds315	Name=Mobile element protein
cds316	54.0403	-0.360579	0.312351	-1.1544	0.248335	0.998447	Salmonella_enterica_3211_Node1_2018.1.17_Final FIG CDS 342838 342963 . + 1 gene_id cds316	Name=hypothetical protein
cds317	57.8399	0.0737761	0.313913	0.235021	0.814192	0.998447	Salmonella_enterica_3211_Node1_2018.1.17_Final FIG CDS 343432 344229 . + 1 gene_id cds317	Name=Periplasmic fimbrial chaperone protein
cds318	199.847	0.180882	0.376715	0.480157	0.631116	0.998447	Salmonella_enterica_3211_Node1_2018.1.17_Final FIG CDS 344340 346763 . + 0 gene_id cds318	Name=FIG034929: Fimbriae usher protein SafC
cds319	97.3632	0.214136	0.291322	0.735049	0.462309	0.998447	Salmonella_enterica_3211_Node1_2018.1.17_Final FIG CDS 346785 347255 . + 0 gene_id cds319	Name=Putative fimbrial structural subunit
cds320	144.705	-0.00912386	0.282378	-0.0323108	0.974224	0.999561	Salmonella_enterica_3211_Node1_2018.1.17_Final FIG CDS 347661 348482 . + 0 gene_id cds320	Name=Polysaccharide deacetylase
cds321	18.3663	0.196452	0.518579	0.378828	0.704816	0.998447	Salmonella_enterica_3211_Node1_2018.1.17_Final FIG CDS 348963 349094 . + 0 gene_id cds321	Name=hypothetical protein
cds322	972.746	0.415827	0.269291	1.54416	0.12255	0.998447	Salmonella_enterica_3211_Node1_2018.1.17_Final FIG CDS 349297 350244 . + 1 gene_id cds322	Name=LysR-family transcriptional regulator SinR
cds323	59.2629	0.305856	0.493143	0.620219	0.535114	0.998447	Salmonella_enterica_3211_Node1_2018.1.17_Final FIG CDS 350413 350583 . + 1 gene_id cds323	Name=FIG01047254: hypothetical protein
cds324	479.342	-0.310154	0.235916	-1.31468	0.188616	0.998447	Salmonella_enterica_3211_Node1_2018.1.17_Final FIG CDS 350580 351299 . - 0 gene_id cds324	Name=Peptide transport periplasmic protein sapA (TC 3.A.1.5.5)
cds325	737.915	-0.540599	0.24245	-2.22973	0.0257654	0.95816	Salmonella_enterica_3211_Node1_2018.1.17_Final FIG CDS 351630 352037 . - 0 gene_id cds325	Name=Probable secreted protein
cds326	635.484	-0.267031	0.258968	-1.03114	0.302477	0.998447	Salmonella_enterica_3211_Node1_2018.1.17_Final FIG CDS 352408 353175 . - 1 gene_id cds326	Name=Aliphatic amidase AmiE (EC 3.5.1.4)	Ontology_term=KEGG_ENZYME:3.5.1.4
cds327	281.602	-0.105911	0.19455	-0.544388	0.586174	0.998447	Salmonella_enterica_3211_Node1_2018.1.17_Final FIG CDS 353284 355728 . - 1 gene_id cds327	Name=Butyryl-CoA dehydrogenase (EC 1.3.99.2)	Ontology_term=KEGG_ENZYME:1.3.99.2
cds328	1565.61	-0.118305	0.203609	-0.581037	0.561215	0.998447	Salmonella_enterica_3211_Node1_2018.1.17_Final FIG CDS 355968 356546 . + 0 gene_id cds328	Name=Phosphoheptose isomerase 1 (EC 5.3.1.-)	Ontology_term=KEGG_ENZYME:5.3.1.-
cds329	645.002	0.189779	0.22774	0.833317	0.404666	0.998447	Salmonella_enterica_3211_Node1_2018.1.17_Final FIG CDS 356759 357526 . + 2 gene_id cds329	Name=Predicted glutamine amidotransferase
cds330	871.78	-0.113806	0.205096	-0.554889	0.578971	0.998447	Salmonella_enterica_3211_Node1_2018.1.17_Final FIG CDS 357497 358237 . - 2 gene_id cds330	Name=probable exported protein STY0357
cds331	359.221	-0.249965	0.290215	-0.861312	0.389066	0.998447	Salmonella_enterica_3211_Node1_2018.1.17_Final FIG CDS 358487 359542 . + 2 gene_id cds331	Name=DNA polymerase IV (EC 2.7.7.7)	Ontology_term=KEGG_ENZYME:2.7.7.7
cds332	101.472	0.322634	0.360926	0.893907	0.371372	0.998447	Salmonella_enterica_3211_Node1_2018.1.17_Final FIG CDS 359761 360735 . + 1 gene_id cds332	Name=Protein with similarity to RtcB
cds333	5.79245	0.148353	0.888406	0.166988	0.86738	0.998447	Salmonella_enterica_3211_Node1_2018.1.17_Final FIG CDS 360720 360893 . + 0 gene_id cds333	Name=Protein with similarity to RtcB
cds334	113.937	0.0913493	0.324686	0.281347	0.778445	0.998447	Salmonella_enterica_3211_Node1_2018.1.17_Final FIG CDS 360890 361504 . + 2 gene_id cds334	Name=Peptide chain release factor homolog
cds335	5157.27	-0.082848	0.152055	-0.544855	0.585853	0.998447	Salmonella_enterica_3211_Node1_2018.1.17_Final FIG CDS 361660 363117 . - 1 gene_id cds335	Name=Aminoacyl-histidine dipeptidase (Peptidase D) (EC 3.4.13.3)	Ontology_term=KEGG_ENZYME:3.4.13.3
cds336	5134.85	-0.0377997	0.32664	-0.115723	0.907872	0.998447	Salmonella_enterica_3211_Node1_2018.1.17_Final FIG CDS 363366 363824 . + 0 gene_id cds336	Name=Xanthine-guanine phosphoribosyltransferase (EC 2.4.2.22)	Ontology_term=KEGG_ENZYME:2.4.2.22
cds337	839.057	-0.0172405	0.189143	-0.0911508	0.927373	0.998447	Salmonella_enterica_3211_Node1_2018.1.17_Final FIG CDS 363913 365157 . + 1 gene_id cds337	Name=Fermentation/respiration switch protein
cds338	2969.05	-0.186081	0.389179	-0.478138	0.632552	0.998447	Salmonella_enterica_3211_Node1_2018.1.17_Final FIG CDS 365215 365616 . + 1 gene_id cds338	Name=Curlin genes transcriptional activator
cds339	253.266	-0.117399	0.309101	-0.379809	0.704088	0.998447	Salmonella_enterica_3211_Node1_2018.1.17_Final FIG CDS 365667 366719 . - 0 gene_id cds339	Name=Outer membrane pore protein E precursor
cds340	60.9443	0.148694	0.295299	0.503537	0.614587	0.998447	Salmonella_enterica_3211_Node1_2018.1.17_Final FIG CDS 366785 366937 . - 2 gene_id cds340	Name=hypothetical protein
cds341	1106.45	0.00359126	0.213732	0.0168026	0.986594	0.999561	Salmonella_enterica_3211_Node1_2018.1.17_Final FIG CDS 367002 368105 . + 0 gene_id cds341	Name=Glutamate 5-kinase (EC 2.7.2.11) / RNA-binding C-terminal domain PUA	Ontology_term=KEGG_ENZYME:2.7.2.11
cds342	1071.54	-0.0580281	0.202526	-0.286522	0.774478	0.998447	Salmonella_enterica_3211_Node1_2018.1.17_Final FIG CDS 368117 369367 . + 2 gene_id cds342	Name=Gamma-glutamyl phosphate reductase (EC 1.2.1.41)	Ontology_term=KEGG_ENZYME:1.2.1.41
cds343	116.249	-0.0607054	0.333442	-0.182057	0.855538	0.998447	Salmonella_enterica_3211_Node1_2018.1.17_Final FIG CDS 369884 370684 . - 2 gene_id cds343	Name=Mobile element protein
cds344	1.8872	0.240403	1.54187	0.155917	0.876099	0.998447	Salmonella_enterica_3211_Node1_2018.1.17_Final FIG CDS 370683 370955 . + 0 gene_id cds344	Name=glycerol dehyrdratase activator
cds345	31.4655	-0.10005	0.362598	-0.275927	0.782604	0.998447	Salmonella_enterica_3211_Node1_2018.1.17_Final FIG CDS 370939 371316 . + 1 gene_id cds345	Name=Glycerol dehydratase reactivation factor large subunit
cds346	2530.97	-1.33039	0.52207	-2.5483	0.0108249	0.844802	Salmonella_enterica_3211_Node1_2018.1.17_Final FIG CDS 371522 371749 . + 2 gene_id cds346	Name=FIG074102: hypothetical protein
cds347	50.1745	0.485712	0.418134	1.16162	0.245391	0.998447	Salmonella_enterica_3211_Node1_2018.1.17_Final FIG CDS 372096 373328 . + 0 gene_id cds347	Name=putative permease
cds348	50.501	0.0768252	0.413794	0.185661	0.852711	0.998447	Salmonella_enterica_3211_Node1_2018.1.17_Final FIG CDS 373460 374881 . + 2 gene_id cds348	Name=3-isopropylmalate dehydratase large subunit (EC 4.2.1.33)	Ontology_term=KEGG_ENZYME:4.2.1.33
cds349	41.3861	0.0421875	0.366815	0.11501	0.908437	0.998447	Salmonella_enterica_3211_Node1_2018.1.17_Final FIG CDS 374883 375509 . + 0 gene_id cds349	Name=3-isopropylmalate dehydratase small subunit (EC 4.2.1.33)	Ontology_term=KEGG_ENZYME:4.2.1.33
cds350	57.2364	0.382911	0.321297	1.19177	0.233352	0.998447	Salmonella_enterica_3211_Node1_2018.1.17_Final FIG CDS 375524 376402 . + 2 gene_id cds350	Name=Fumarylacetoacetate hydrolase family protein
cds351	124.216	-0.0749187	0.237216	-0.315824	0.752136	0.998447	Salmonella_enterica_3211_Node1_2018.1.17_Final FIG CDS 376402 377316 . + 1 gene_id cds351	Name=Putative hydrolase or acyltransferase
cds352	347.681	0.0416527	0.246188	0.169191	0.865646	0.998447	Salmonella_enterica_3211_Node1_2018.1.17_Final FIG CDS 377350 378315 . + 1 gene_id cds352	Name=Putative LysR family transcriptional regulator
cds353	44.166	-0.164357	0.331044	-0.496482	0.619555	0.998447	Salmonella_enterica_3211_Node1_2018.1.17_Final FIG CDS 379427 379621 . + 2 gene_id cds353	Name=Probable secreted protein
cds354	74.6197	0.201692	0.302165	0.66749	0.504459	0.998447	Salmonella_enterica_3211_Node1_2018.1.17_Final FIG CDS 379668 380252 . - 0 gene_id cds354	Name=Putative pilus chaperone%2C PapD family
cds355	89.9084	0.345085	0.262423	1.31499	0.188513	0.998447	Salmonella_enterica_3211_Node1_2018.1.17_Final FIG CDS 380392 381717 . - 1 gene_id cds355	Name=Putative exported protein precursor
cds356	228.708	0.0367275	0.195687	0.187685	0.851123	0.998447	Salmonella_enterica_3211_Node1_2018.1.17_Final FIG CDS 381722 384289 . - 2 gene_id cds356	Name=outer membrane fimbrial usher protein
cds357	21.4539	1.05114	0.740475	1.41955	0.155739	0.998447	Salmonella_enterica_3211_Node1_2018.1.17_Final FIG CDS 384273 385034 . - 0 gene_id cds357	Name=Putative fimbrial chaperone
cds358	14.3596	0.710544	0.527578	1.34681	0.178043	0.998447	Salmonella_enterica_3211_Node1_2018.1.17_Final FIG CDS 385096 385632 . - 1 gene_id cds358	Name=Fimbrial protein precursor
cds359	533.727	0.348696	0.279418	1.24794	0.212054	0.998447	Salmonella_enterica_3211_Node1_2018.1.17_Final FIG CDS 386296 387030 . + 1 gene_id cds359	Name=Possible transmembrane regulator
cds360	296.192	0.452097	0.288487	1.56713	0.117084	0.998447	Salmonella_enterica_3211_Node1_2018.1.17_Final FIG CDS 387003 387503 . + 0 gene_id cds360	Name=Putative inner membrane protein
cds361	369.187	0.131679	0.329075	0.400149	0.689047	0.998447	Salmonella_enterica_3211_Node1_2018.1.17_Final FIG CDS 387827 389377 . + 2 gene_id cds361	Name=diguanylate cyclase/phosphodiesterase (GGDEF & EAL domains) with PAS/PAC sensor(s)
cds362	855.932	-0.0276779	0.212492	-0.130254	0.896366	0.998447	Salmonella_enterica_3211_Node1_2018.1.17_Final FIG CDS 389477 390220 . + 2 gene_id cds362	Name=Possible transmembrane regulator
cds363	358.627	-0.14521	0.275789	-0.526527	0.598522	0.998447	Salmonella_enterica_3211_Node1_2018.1.17_Final FIG CDS 390193 390681 . + 1 gene_id cds363	Name=Putative inner membrane protein
cds364	75.1828	0.111511	0.394667	0.282544	0.777527	0.998447	Salmonella_enterica_3211_Node1_2018.1.17_Final FIG CDS 390804 390941 . - 0 gene_id cds364	Name=hypothetical protein
cds365	73.2019	0.265987	0.354146	0.751065	0.452614	0.998447	Salmonella_enterica_3211_Node1_2018.1.17_Final FIG CDS 391083 391607 . + 0 gene_id cds365	Name=Attachment invasion locus protein precursor
cds366	67.8659	0.135963	0.352962	0.385206	0.700085	0.998447	Salmonella_enterica_3211_Node1_2018.1.17_Final FIG CDS 391751 392392 . + 2 gene_id cds366	Name=Possible transcriptionl regulator
cds367	39.106	-0.467208	0.334533	-1.3966	0.162535	0.998447	Salmonella_enterica_3211_Node1_2018.1.17_Final FIG CDS 392448 392627 . + 0 gene_id cds367	Name=Probable secreted protein
cds368	92.6958	-0.128813	0.263244	-0.489329	0.624609	0.998447	Salmonella_enterica_3211_Node1_2018.1.17_Final FIG CDS 392775 393044 . + 0 gene_id cds368	Name=Putative outer membrane lipoprotein
cds369	43.0662	0.57002	0.323483	1.76213	0.078047	0.970118	Salmonella_enterica_3211_Node1_2018.1.17_Final FIG CDS 393114 394571 . - 0 gene_id cds369	Name=RND efflux system%2C outer membrane lipoprotein CmeC
cds370	122.227	0.362523	0.321089	1.12904	0.25888	0.998447	Salmonella_enterica_3211_Node1_2018.1.17_Final FIG CDS 394588 397755 . - 1 gene_id cds370	Name=RND efflux system%2C inner membrane transporter CmeB
cds371	14.6204	1.69353	0.612481	2.76504	0.00569161	0.625572	Salmonella_enterica_3211_Node1_2018.1.17_Final FIG CDS 397752 398978 . - 0 gene_id cds371	Name=RND efflux system%2C membrane fusion protein CmeA
cds372	1.75764	1.34299	1.45245	0.924637	0.355155	0.998447	Salmonella_enterica_3211_Node1_2018.1.17_Final FIG CDS 399122 399235 . + 2 gene_id cds372	Name=hypothetical protein
cds373	58.8174	0.790847	0.381064	2.07537	0.0379525	0.970118	Salmonella_enterica_3211_Node1_2018.1.17_Final FIG CDS 399255 401543 . + 0 gene_id cds373	Name=Lead%2C cadmium%2C zinc and mercury transporting ATPase (EC 3.6.3.3) (EC 3.6.3.5)%3B Copper-translocating P-type ATPase (EC 3.6.3.4)	Ontology_term=KEGG_ENZYME:3.6.3.3,KEGG_ENZYME:3.6.3.5,KEGG_ENZYME:3.6.3.4
cds374	79.9504	0.204435	0.292943	0.697867	0.48526	0.998447	Salmonella_enterica_3211_Node1_2018.1.17_Final FIG CDS 401555 402019 . + 2 gene_id cds374	Name=Cu(I)-responsive transcriptional regulator
cds375	168.223	-0.131653	0.256623	-0.513023	0.607935	0.998447	Salmonella_enterica_3211_Node1_2018.1.17_Final FIG CDS 402097 402291 . + 1 gene_id cds375	Name=Putative copper chaperone
cds376	139.186	-0.0386023	0.247538	-0.155945	0.876077	0.998447	Salmonella_enterica_3211_Node1_2018.1.17_Final FIG CDS 402584 403837 . + 2 gene_id cds376	Name=Putative metabolite transport protein
cds377	2772.34	-0.225936	0.182344	-1.23906	0.215322	0.998447	Salmonella_enterica_3211_Node1_2018.1.17_Final FIG CDS 404026 405984 . + 1 gene_id cds377	Name=Type III restriction-modification system methylation subunit (EC 2.1.1.72)	Ontology_term=KEGG_ENZYME:2.1.1.72
cds378	2192.53	-0.0411824	0.21118	-0.195011	0.845384	0.998447	Salmonella_enterica_3211_Node1_2018.1.17_Final FIG CDS 405997 408966 . + 1 gene_id cds378	Name=Type III restriction-modification system StyLTI enzyme res (EC 3.1.21.5)	Ontology_term=KEGG_ENZYME:3.1.21.5
cds379	374.354	-0.546727	0.258329	-2.1164	0.0343108	0.965679	Salmonella_enterica_3211_Node1_2018.1.17_Final FIG CDS 409086 409220 . + 0 gene_id cds379	Name=hypothetical protein
cds380	283.859	0.0333093	0.229052	0.145422	0.884377	0.998447	Salmonella_enterica_3211_Node1_2018.1.17_Final FIG CDS 409461 410864 . + 0 gene_id cds380	Name=putative Cytochrome bd2%2C subunit I
cds381	224.045	-7.54232e-05	0.220183	-0.000342549	0.999727	0.999727	Salmonella_enterica_3211_Node1_2018.1.17_Final FIG CDS 410861 411871 . + 2 gene_id cds381	Name=putative Cytochrome bd2%2C subunit II
cds382	32.5059	0.405544	0.446967	0.907325	0.364235	0.998447	Salmonella_enterica_3211_Node1_2018.1.17_Final FIG CDS 411871 412002 . + 1 gene_id cds382	Name=putative Cytochrome bd2%2C subunit II
cds383	791.265	0.16511	0.42843	0.385383	0.699954	0.998447	Salmonella_enterica_3211_Node1_2018.1.17_Final FIG CDS 412208 413212 . + 2 gene_id cds383	Name=Transcriptional regulator%2C AraC family
cds384	284.061	0.190206	0.311114	0.611373	0.540953	0.998447	Salmonella_enterica_3211_Node1_2018.1.17_Final FIG CDS 413376 415466 . + 0 gene_id cds384	Name=Ferrichrome-iron receptor
cds385	170.025	-0.0463968	0.23558	-0.196947	0.843869	0.998447	Salmonella_enterica_3211_Node1_2018.1.17_Final FIG CDS 415507 416139 . - 1 gene_id cds385	Name=Threonine efflux protein
cds386	507.628	0.0728285	0.34545	0.210822	0.833026	0.998447	Salmonella_enterica_3211_Node1_2018.1.17_Final FIG CDS 416371 416646 . + 1 gene_id cds386	Name=FIG00639237: hypothetical protein
cds387	88.1913	0.493777	0.335771	1.47058	0.141405	0.998447	Salmonella_enterica_3211_Node1_2018.1.17_Final FIG CDS 416782 418407 . - 1 gene_id cds387	Name=Propionate catabolism operon regulatory protein PrpR
cds388	5.25688	1.87488	0.925107	2.02667	0.0426967	0.970118	Salmonella_enterica_3211_Node1_2018.1.17_Final FIG CDS 418469 418642 . + 2 gene_id cds388	Name=FIG01048137: hypothetical protein
cds389	34.3289	0.209739	0.349824	0.599555	0.548803	0.998447	Salmonella_enterica_3211_Node1_2018.1.17_Final FIG CDS 418672 419559 . + 1 gene_id cds389	Name=Methylisocitrate lyase (EC 4.1.3.30)	Ontology_term=KEGG_ENZYME:4.1.3.30
cds390	42.4814	-0.069129	0.424801	-0.162733	0.870729	0.998447	Salmonella_enterica_3211_Node1_2018.1.17_Final FIG CDS 419682 420851 . + 0 gene_id cds390	Name=2-methylcitrate synthase (EC 2.3.3.5)	Ontology_term=KEGG_ENZYME:2.3.3.5
cds391	43.9809	0.300641	0.401326	0.749121	0.453784	0.998447	Salmonella_enterica_3211_Node1_2018.1.17_Final FIG CDS 420891 422342 . + 0 gene_id cds391	Name=2-methylcitrate dehydratase (EC 4.2.1.79)	Ontology_term=KEGG_ENZYME:4.2.1.79
cds392	89.4335	0.216928	0.293551	0.73898	0.459919	0.998447	Salmonella_enterica_3211_Node1_2018.1.17_Final FIG CDS 422383 424269 . + 1 gene_id cds392	Name=Propionate--CoA ligase (EC 6.2.1.17)	Ontology_term=KEGG_ENZYME:6.2.1.17
cds393	1435.08	-0.0660316	0.201637	-0.327477	0.743307	0.998447	Salmonella_enterica_3211_Node1_2018.1.17_Final FIG CDS 424373 425347 . - 2 gene_id cds393	Name=Porphobilinogen synthase (EC 4.2.1.24)	Ontology_term=KEGG_ENZYME:4.2.1.24
cds394	0.425606	0.428934	3.26645	0.131315	0.895526	0.998447	Salmonella_enterica_3211_Node1_2018.1.17_Final FIG CDS 425567 425686 . + 2 gene_id cds394	Name=hypothetical protein
cds395	0.892593	1.65569	2.28086	0.725906	0.467896	0.998447	Salmonella_enterica_3211_Node1_2018.1.17_Final FIG CDS 425677 425793 . - 1 gene_id cds395	Name=hypothetical protein
cds396	1622.38	-0.090699	0.214143	-0.423544	0.671898	0.998447	Salmonella_enterica_3211_Node1_2018.1.17_Final FIG CDS 425860 428796 . + 1 gene_id cds396	Name=Putative flagellin structural protein
cds397	127.784	0.103626	0.282559	0.366742	0.713812	0.998447	Salmonella_enterica_3211_Node1_2018.1.17_Final FIG CDS 428882 429505 . + 2 gene_id cds397	Name=FIG00637869: hypothetical protein
cds398	503.904	-0.113222	0.212755	-0.532172	0.594607	0.998447	Salmonella_enterica_3211_Node1_2018.1.17_Final FIG CDS 429550 430707 . - 1 gene_id cds398	Name=Penicillin-binding protein AmpH
cds399	499.575	-0.0543432	0.199563	-0.272311	0.785383	0.998447	Salmonella_enterica_3211_Node1_2018.1.17_Final FIG CDS 431054 432274 . + 2 gene_id cds399	Name=SbmA protein
cds400	314.577	-0.108005	0.221303	-0.48804	0.625521	0.998447	Salmonella_enterica_3211_Node1_2018.1.17_Final FIG CDS 432289 433383 . + 1 gene_id cds400	Name=Putative outer membrane lipoprotein
cds401	129.391	-0.0739988	0.249367	-0.296747	0.76666	0.998447	Salmonella_enterica_3211_Node1_2018.1.17_Final FIG CDS 433421 433729 . - 2 gene_id cds401	Name=Putative inner membrane protein
cds402	538.646	-0.770191	0.381366	-2.01956	0.0434293	0.970118	Salmonella_enterica_3211_Node1_2018.1.17_Final FIG CDS 433997 434212 . + 2 gene_id cds402	Name=Putative inner membrane protein
cds403	2091.53	-0.168089	0.235429	-0.713968	0.475247	0.998447	Salmonella_enterica_3211_Node1_2018.1.17_Final FIG CDS 434238 435332 . - 0 gene_id cds403	Name=D-alanine--D-alanine ligase A (EC 6.3.2.4)	Ontology_term=KEGG_ENZYME:6.3.2.4
cds404	66.9924	0.324349	0.300974	1.07766	0.281184	0.998447	Salmonella_enterica_3211_Node1_2018.1.17_Final FIG CDS 435440 436123 . + 2 gene_id cds404	Name=FIG01045207: hypothetical protein
cds405	400.232	0.219486	0.295266	0.743348	0.457271	0.998447	Salmonella_enterica_3211_Node1_2018.1.17_Final FIG CDS 436292 437503 . + 2 gene_id cds405	Name=Multidrug-efflux transporter%2C major facilitator superfamily (MFS) (TC 2.A.1)
cds406	1349.48	-0.115048	0.251505	-0.45744	0.647355	0.998447	Salmonella_enterica_3211_Node1_2018.1.17_Final FIG CDS 437800 438060 . + 1 gene_id cds406	Name=protein iraP
cds407	86.7516	0.141482	0.49946	0.28327	0.77697	0.998447	Salmonella_enterica_3211_Node1_2018.1.17_Final FIG CDS 438084 438245 . - 0 gene_id cds407	Name=FIG01046247: hypothetical protein
cds408	498.607	-0.261648	0.236991	-1.10404	0.269575	0.998447	Salmonella_enterica_3211_Node1_2018.1.17_Final FIG CDS 438412 438732 . + 1 gene_id cds408	Name=Phosphate starvation-inducible protein PsiF
cds409	181.072	0.0277653	0.252971	0.109757	0.912602	0.998447	Salmonella_enterica_3211_Node1_2018.1.17_Final FIG CDS 438824 439936 . + 2 gene_id cds409	Name=Protein YaiC
cds410	542.606	0.140352	0.209342	0.670444	0.502575	0.998447	Salmonella_enterica_3211_Node1_2018.1.17_Final FIG CDS 439951 440760 . - 1 gene_id cds410	Name=Pyrroline-5-carboxylate reductase (EC 1.5.1.2)	Ontology_term=KEGG_ENZYME:1.5.1.2
cds411	0.861554	1.84895	2.05223	0.900947	0.367616	0.998447	Salmonella_enterica_3211_Node1_2018.1.17_Final FIG CDS 440794 440943 . + 1 gene_id cds411	Name=hypothetical protein
cds412	109.607	-0.0600713	0.257575	-0.233219	0.815591	0.998447	Salmonella_enterica_3211_Node1_2018.1.17_Final FIG CDS 440900 441355 . + 2 gene_id cds412	Name=Protein YaiI
cds413	388.114	0.0935637	0.208163	0.449473	0.653091	0.998447	Salmonella_enterica_3211_Node1_2018.1.17_Final FIG CDS 441540 442085 . + 0 gene_id cds413	Name=Shikimate kinase III (EC 2.7.1.71)	Ontology_term=KEGG_ENZYME:2.7.1.71
cds414	1009.46	-0.349385	0.185264	-1.88588	0.0593113	0.970118	Salmonella_enterica_3211_Node1_2018.1.17_Final FIG CDS 442112 442303 . + 2 gene_id cds414	Name=Protein YaiA
cds415	583.229	-0.0523045	0.225036	-0.232427	0.816206	0.998447	Salmonella_enterica_3211_Node1_2018.1.17_Final FIG CDS 442554 443231 . + 0 gene_id cds415	Name=AroM protein
cds416	690.708	-0.00724038	0.212251	-0.0341123	0.972788	0.999561	Salmonella_enterica_3211_Node1_2018.1.17_Final FIG CDS 443302 443586 . + 1 gene_id cds416	Name=Cytoplasmic protein YaiE
cds417	1132.24	0.0277796	0.275563	0.10081	0.919701	0.998447	Salmonella_enterica_3211_Node1_2018.1.17_Final FIG CDS 443624 444535 . - 2 gene_id cds417	Name=DNA recombination-dependent growth factor C
cds418	155.977	-0.0601125	0.264454	-0.227308	0.820184	0.998447	Salmonella_enterica_3211_Node1_2018.1.17_Final FIG CDS 444661 445569 . + 1 gene_id cds418	Name=Glucokinase%2C ROK family (EC 2.7.1.2)	Ontology_term=KEGG_ENZYME:2.7.1.2
cds419	290.719	0.0914929	0.211368	0.432861	0.665116	0.998447	Salmonella_enterica_3211_Node1_2018.1.17_Final FIG CDS 445591 446817 . - 1 gene_id cds419	Name=Protein AraJ precursor
cds420	703.5	-0.0622398	0.236436	-0.263242	0.792364	0.998447	Salmonella_enterica_3211_Node1_2018.1.17_Final FIG CDS 446936 450076 . - 2 gene_id cds420	Name=Exonuclease SbcC
cds421	364.476	0.0218677	0.184847	0.118302	0.905829	0.998447	Salmonella_enterica_3211_Node1_2018.1.17_Final FIG CDS 450073 451275 . - 1 gene_id cds421	Name=Exonuclease SbcD
cds422	26.338	-0.447916	0.426639	-1.04987	0.293777	0.998447	Salmonella_enterica_3211_Node1_2018.1.17_Final FIG CDS 451317 451448 . - 0 gene_id cds422	Name=hypothetical protein
cds423	669.201	0.15426	0.195742	0.788079	0.43065	0.998447	Salmonella_enterica_3211_Node1_2018.1.17_Final FIG CDS 451490 452179 . + 2 gene_id cds423	Name=Phosphate regulon transcriptional regulatory protein PhoB (SphR)
cds424	407.178	0.259084	0.254773	1.01692	0.309191	0.998447	Salmonella_enterica_3211_Node1_2018.1.17_Final FIG CDS 452249 453544 . + 2 gene_id cds424	Name=Phosphate regulon sensor protein PhoR (SphS) (EC 2.7.13.3)	Ontology_term=KEGG_ENZYME:2.7.13.3
cds425	269.523	-0.370453	0.287637	-1.28792	0.197774	0.998447	Salmonella_enterica_3211_Node1_2018.1.17_Final FIG CDS 453757 453906 . - 1 gene_id cds425	Name=hypothetical protein
cds426	1635.94	0.032171	0.196569	0.163662	0.869997	0.998447	Salmonella_enterica_3211_Node1_2018.1.17_Final FIG CDS 453953 455272 . + 2 gene_id cds426	Name=Branched-chain amino acid transport system carrier protein
cds427	787.511	-0.0346005	0.228456	-0.151453	0.879618	0.998447	Salmonella_enterica_3211_Node1_2018.1.17_Final FIG CDS 455287 456717 . + 1 gene_id cds427	Name=Proline-specific permease proY
cds428	175.539	-0.139413	0.237318	-0.58745	0.556901	0.998447	Salmonella_enterica_3211_Node1_2018.1.17_Final FIG CDS 456879 458696 . + 0 gene_id cds428	Name=Maltodextrin glucosidase (EC 3.2.1.20)	Ontology_term=KEGG_ENZYME:3.2.1.20
cds429	4622.32	-0.0579518	0.293616	-0.197373	0.843536	0.998447	Salmonella_enterica_3211_Node1_2018.1.17_Final FIG CDS 458768 459370 . - 2 gene_id cds429	Name=Alkyl hydroperoxide reductase subunit C-like protein
cds430	834.261	0.0734917	0.244464	0.300624	0.763702	0.998447	Salmonella_enterica_3211_Node1_2018.1.17_Final FIG CDS 459580 460161 . - 1 gene_id cds430	Name=Acyl carrier protein phosphodiesterase (EC 3.1.4.14)	Ontology_term=KEGG_ENZYME:3.1.4.14
cds431	774.601	0.106001	0.226177	0.468662	0.639311	0.998447	Salmonella_enterica_3211_Node1_2018.1.17_Final FIG CDS 460255 461319 . + 1 gene_id cds431	Name=S-adenosylmethionine:tRNA ribosyltransferase-isomerase (EC 5.-.-.-)	Ontology_term=KEGG_ENZYME:5.-.-.-
cds432	2659.63	-0.127686	0.221558	-0.576308	0.564407	0.998447	Salmonella_enterica_3211_Node1_2018.1.17_Final FIG CDS 461516 462643 . + 2 gene_id cds432	Name=tRNA-guanine transglycosylase (EC 2.4.2.29)	Ontology_term=KEGG_ENZYME:2.4.2.29
cds433	5403.24	-0.257859	0.210281	-1.22626	0.2201	0.998447	Salmonella_enterica_3211_Node1_2018.1.17_Final FIG CDS 462666 462998 . + 0 gene_id cds433	Name=Preprotein translocase subunit YajC (TC 3.A.5.1.1)
cds434	6529.54	-0.0849948	0.260351	-0.326462	0.744075	0.998447	Salmonella_enterica_3211_Node1_2018.1.17_Final FIG CDS 463059 464873 . + 0 gene_id cds434	Name=Protein-export membrane protein SecD (TC 3.A.5.1.1)
cds435	3611.87	-0.131004	0.256806	-0.510127	0.609963	0.998447	Salmonella_enterica_3211_Node1_2018.1.17_Final FIG CDS 464884 465855 . + 1 gene_id cds435	Name=Protein-export membrane protein SecF (TC 3.A.5.1.1)
cds436	215.2	-0.267296	0.236926	-1.12818	0.259244	0.998447	Salmonella_enterica_3211_Node1_2018.1.17_Final FIG CDS 466003 466368 . + 1 gene_id cds436	Name=Glyoxalase family protein
cds437	137.877	0.102573	0.229289	0.447351	0.654622	0.998447	Salmonella_enterica_3211_Node1_2018.1.17_Final FIG CDS 466394 467086 . + 2 gene_id cds437	Name=Transcriptional regulator%2C DeoR family
cds438	1076.76	-0.491152	0.255726	-1.92062	0.0547799	0.970118	Salmonella_enterica_3211_Node1_2018.1.17_Final FIG CDS 467256 467603 . + 0 gene_id cds438	Name=hypothetical protein
cds439	1398.05	0.0425748	0.282677	0.150613	0.880281	0.998447	Salmonella_enterica_3211_Node1_2018.1.17_Final FIG CDS 467996 468148 . + 2 gene_id cds439	Name=hypothetical protein
cds440	1772.34	-0.822196	0.315013	-2.61004	0.00905329	0.800745	Salmonella_enterica_3211_Node1_2018.1.17_Final FIG CDS 468232 469095 . - 1 gene_id cds440	Name=Nucleoside-specific channel-forming protein Tsx precursor
cds441	8.91089	0.0960537	0.615595	0.156034	0.876006	0.998447	Salmonella_enterica_3211_Node1_2018.1.17_Final FIG CDS 469283 469420 . - 2 gene_id cds441	Name=hypothetical protein
cds442	64.8276	0.482117	0.280996	1.71574	0.086209	0.970118	Salmonella_enterica_3211_Node1_2018.1.17_Final FIG CDS 469395 469892 . - 0 gene_id cds442	Name=Hypothetical lipoprotein yajI
cds443	52.2244	-0.371306	0.397045	-0.935174	0.349699	0.998447	Salmonella_enterica_3211_Node1_2018.1.17_Final FIG CDS 469967 470113 . + 2 gene_id cds443	Name=hypothetical protein
cds444	629.315	-0.346364	0.221694	-1.56235	0.118205	0.998447	Salmonella_enterica_3211_Node1_2018.1.17_Final FIG CDS 470158 470535 . + 1 gene_id cds444	Name=Ribonucleotide reductase transcriptional regulator NrdR
cds445	493.174	-0.151529	0.185766	-0.8157	0.414672	0.998447	Salmonella_enterica_3211_Node1_2018.1.17_Final FIG CDS 470539 471642 . + 1 gene_id cds445	Name=Diaminohydroxyphosphoribosylaminopyrimidine deaminase (EC 3.5.4.26) / 5-amino-6-(5-phosphoribosylamino)uracil reductase (EC 1.1.1.193)	Ontology_term=KEGG_ENZYME:3.5.4.26,KEGG_ENZYME:1.1.1.193
cds446	309.305	-0.721877	0.248296	-2.90733	0.00364529	0.577204	Salmonella_enterica_3211_Node1_2018.1.17_Final FIG CDS 471731 472201 . + 2 gene_id cds446	Name=6%2C7-dimethyl-8-ribityllumazine synthase (EC 2.5.1.78)	Ontology_term=KEGG_ENZYME:2.5.1.78
cds447	1924.95	-0.391303	0.252545	-1.54944	0.121276	0.998447	Salmonella_enterica_3211_Node1_2018.1.17_Final FIG CDS 472222 472641 . + 1 gene_id cds447	Name=Transcription termination protein NusB
cds448	206.991	-0.41313	0.251111	-1.64521	0.0999265	0.970118	Salmonella_enterica_3211_Node1_2018.1.17_Final FIG CDS 472720 473697 . + 1 gene_id cds448	Name=Thiamine-monophosphate kinase (EC 2.7.4.16)	Ontology_term=KEGG_ENZYME:2.7.4.16
cds449	220.571	-0.205252	0.234603	-0.874889	0.381634	0.998447	Salmonella_enterica_3211_Node1_2018.1.17_Final FIG CDS 473684 474190 . + 2 gene_id cds449	Name=Phosphatidylglycerophosphatase A (EC 3.1.3.27)	Ontology_term=KEGG_ENZYME:3.1.3.27
cds450	465.103	-0.137016	0.194485	-0.704507	0.481117	0.998447	Salmonella_enterica_3211_Node1_2018.1.17_Final FIG CDS 474294 475268 . - 0 gene_id cds450	Name=FIG00553873: hypothetical protein
cds451	1816.27	-0.027841	0.157814	-0.176417	0.859967	0.998447	Salmonella_enterica_3211_Node1_2018.1.17_Final FIG CDS 475325 477187 . - 2 gene_id cds451	Name=1-deoxy-D-xylulose 5-phosphate synthase (EC 2.2.1.7)	Ontology_term=KEGG_ENZYME:2.2.1.7
cds452	909.202	0.0761552	0.172687	0.441002	0.659211	0.998447	Salmonella_enterica_3211_Node1_2018.1.17_Final FIG CDS 477211 478110 . - 1 gene_id cds452	Name=Octaprenyl diphosphate synthase (EC 2.5.1.90) / Dimethylallyltransferase (EC 2.5.1.1) / (2E%2C6E)-farnesyl diphosphate synthase (EC 2.5.1.10) / Geranylgeranyl diphosphate synthase (EC 2.5.1.29)	Ontology_term=KEGG_ENZYME:2.5.1.90,KEGG_ENZYME:2.5.1.1,KEGG_ENZYME:2.5.1.10,KEGG_ENZYME:2.5.1.29
cds453	595.844	-0.0900561	0.223517	-0.402905	0.687018	0.998447	Salmonella_enterica_3211_Node1_2018.1.17_Final FIG CDS 478111 478353 . - 1 gene_id cds453	Name=Exodeoxyribonuclease VII small subunit (EC 3.1.11.6)	Ontology_term=KEGG_ENZYME:3.1.11.6
cds454	3838.46	0.020891	0.203972	0.102421	0.918423	0.998447	Salmonella_enterica_3211_Node1_2018.1.17_Final FIG CDS 478563 480011 . + 0 gene_id cds454	Name=tRNA S(4)U 4-thiouridine synthase (former ThiI) / Rhodanese-like domain required for thiamine synthesis
cds455	181.182	0.00414994	0.391306	0.0106053	0.991538	0.999561	Salmonella_enterica_3211_Node1_2018.1.17_Final FIG CDS 480055 480852 . - 1 gene_id cds455	Name=2-aminoethylphosphonate ABC transporter permease protein II (TC 3.A.1.9.1)
cds456	21.3456	0.247637	0.59986	0.412824	0.679735	0.998447	Salmonella_enterica_3211_Node1_2018.1.17_Final FIG CDS 480855 481715 . - 0 gene_id cds456	Name=2-aminoethylphosphonate ABC transporter permease protein I (TC 3.A.1.9.1)
cds457	37.8817	0.0525326	0.361574	0.145289	0.884483	0.998447	Salmonella_enterica_3211_Node1_2018.1.17_Final FIG CDS 481718 482827 . - 2 gene_id cds457	Name=2-aminoethylphosphonate ABC transporter ATP-binding protein (TC 3.A.1.9.1)
cds458	65.1392	-0.113319	0.275252	-0.411693	0.680564	0.998447	Salmonella_enterica_3211_Node1_2018.1.17_Final FIG CDS 482833 483846 . - 1 gene_id cds458	Name=2-aminoethylphosphonate ABC transporter periplasmic binding component (TC 3.A.1.9.1)
cds459	103.093	-0.038366	0.258934	-0.148169	0.882209	0.998447	Salmonella_enterica_3211_Node1_2018.1.17_Final FIG CDS 484044 484763 . - 0 gene_id cds459	Name=2-aminoethylphosphonate uptake and metabolism regulator
cds460	31.83	0.0728237	0.436578	0.166806	0.867523	0.998447	Salmonella_enterica_3211_Node1_2018.1.17_Final FIG CDS 484903 486006 . + 1 gene_id cds460	Name=2-aminoethylphosphonate:pyruvate aminotransferase (EC 2.6.1.37)	Ontology_term=KEGG_ENZYME:2.6.1.37
cds461	40.9069	0.723882	0.369718	1.95793	0.0502384	0.970118	Salmonella_enterica_3211_Node1_2018.1.17_Final FIG CDS 486016 486825 . + 1 gene_id cds461	Name=Phosphonoacetaldehyde hydrolase (EC 3.11.1.1)	Ontology_term=KEGG_ENZYME:3.11.1.1
cds462	223.294	0.19143	0.224649	0.852126	0.394144	0.998447	Salmonella_enterica_3211_Node1_2018.1.17_Final FIG CDS 486922 487512 . - 1 gene_id cds462	Name=DJ-1/YajL/PfpI superfamily%2C includes chaperone protein YajL (former ThiJ)%2C parkinsonism-associated protein DJ-1%2C peptidases PfpI%2C Hsp31
cds463	510.377	-0.200455	0.23523	-0.852166	0.394122	0.998447	Salmonella_enterica_3211_Node1_2018.1.17_Final FIG CDS 487475 488386 . - 2 gene_id cds463	Name=2-dehydropantoate 2-reductase (EC 1.1.1.169)	Ontology_term=KEGG_ENZYME:1.1.1.169
cds464	8397.78	-0.209193	0.206364	-1.01371	0.310722	0.998447	Salmonella_enterica_3211_Node1_2018.1.17_Final FIG CDS 488512 489003 . + 1 gene_id cds464	Name=FIG001943: hypothetical protein YajQ
cds465	580.074	0.00584493	0.174169	0.033559	0.973229	0.999561	Salmonella_enterica_3211_Node1_2018.1.17_Final FIG CDS 489050 490414 . - 2 gene_id cds465	Name=Putative transport protein
cds466	84.6176	-0.0890227	0.308256	-0.288794	0.772739	0.998447	Salmonella_enterica_3211_Node1_2018.1.17_Final FIG CDS 490642 490776 . - 1 gene_id cds466	Name=hypothetical protein
cds467	160.243	-0.0454991	0.308312	-0.147575	0.882678	0.998447	Salmonella_enterica_3211_Node1_2018.1.17_Final FIG CDS 490951 492462 . + 1 gene_id cds467	Name=corresponds to STY0478 from Accession AL513382: Salmonella typhi CT18
cds468	715.226	-0.0885246	0.280325	-0.315793	0.75216	0.998447	Salmonella_enterica_3211_Node1_2018.1.17_Final FIG CDS 492474 493967 . + 0 gene_id cds468	Name=Probable secreted protein
cds469	7207.72	0.37751	0.452669	0.833964	0.404301	0.998447	Salmonella_enterica_3211_Node1_2018.1.17_Final FIG CDS 494049 494936 . - 0 gene_id cds469	Name=Heme O synthase%2C protoheme IX farnesyltransferase (EC 2.5.1.-) COX10-CtaB	Ontology_term=KEGG_ENZYME:2.5.1.-
cds470	2093.57	0.450147	0.449274	1.00194	0.316371	0.998447	Salmonella_enterica_3211_Node1_2018.1.17_Final FIG CDS 494951 495280 . - 2 gene_id cds470	Name=Cytochrome O ubiquinol oxidase subunit IV (EC 1.10.3.-)	Ontology_term=KEGG_ENZYME:1.10.3.-
cds471	2815.7	0.507282	0.503853	1.0068	0.314029	0.998447	Salmonella_enterica_3211_Node1_2018.1.17_Final FIG CDS 495280 495894 . - 1 gene_id cds471	Name=Cytochrome O ubiquinol oxidase subunit III (EC 1.10.3.-)	Ontology_term=KEGG_ENZYME:1.10.3.-
cds472	10444.8	0.523165	0.524223	0.997981	0.318288	0.998447	Salmonella_enterica_3211_Node1_2018.1.17_Final FIG CDS 495884 497875 . - 2 gene_id cds472	Name=Cytochrome O ubiquinol oxidase subunit I (EC 1.10.3.-)	Ontology_term=KEGG_ENZYME:1.10.3.-
cds473	8211.89	0.563711	0.571752	0.985937	0.324164	0.998447	Salmonella_enterica_3211_Node1_2018.1.17_Final FIG CDS 497886 498815 . - 0 gene_id cds473	Name=Cytochrome O ubiquinol oxidase subunit II (EC 1.10.3.-)	Ontology_term=KEGG_ENZYME:1.10.3.-
cds474	802.688	-0.0134071	0.230125	-0.0582601	0.953541	0.998447	Salmonella_enterica_3211_Node1_2018.1.17_Final FIG CDS 499295 500776 . - 2 gene_id cds474	Name=AmpG permease
cds475	754.269	-0.165145	0.243076	-0.679397	0.496886	0.998447	Salmonella_enterica_3211_Node1_2018.1.17_Final FIG CDS 500814 501446 . - 0 gene_id cds475	Name=Hypothetical lipoprotein YajG precursor
cds476	2420.82	0.198395	0.246684	0.804246	0.421255	0.998447	Salmonella_enterica_3211_Node1_2018.1.17_Final FIG CDS 501696 502013 . + 0 gene_id cds476	Name=Cell division protein BolA
cds477	48839.3	-0.231955	0.208241	-1.11388	0.265331	0.998447	Salmonella_enterica_3211_Node1_2018.1.17_Final FIG CDS 502360 503658 . + 1 gene_id cds477	Name=Cell division trigger factor (EC 5.2.1.8)	Ontology_term=KEGG_ENZYME:5.2.1.8
cds478	3914.49	-0.0833666	0.213056	-0.39129	0.695583	0.998447	Salmonella_enterica_3211_Node1_2018.1.17_Final FIG CDS 503797 504528 . + 1 gene_id cds478	Name=ATP-dependent Clp protease proteolytic subunit (EC 3.4.21.92)	Ontology_term=KEGG_ENZYME:3.4.21.92
cds479	15326	-0.0934787	0.177321	-0.527171	0.598075	0.998447	Salmonella_enterica_3211_Node1_2018.1.17_Final FIG CDS 504780 506051 . + 0 gene_id cds479	Name=ATP-dependent Clp protease ATP-binding subunit ClpX
cds480	6016.61	0.212054	0.220261	0.962737	0.335679	0.998447	Salmonella_enterica_3211_Node1_2018.1.17_Final FIG CDS 506237 508591 . + 2 gene_id cds480	Name=ATP-dependent protease La (EC 3.4.21.53) Type I	Ontology_term=KEGG_ENZYME:3.4.21.53
cds481	29991.3	-0.235629	0.179427	-1.31323	0.189106	0.998447	Salmonella_enterica_3211_Node1_2018.1.17_Final FIG CDS 508800 509072 . + 0 gene_id cds481	Name=DNA-binding protein HU-beta
cds482	3350.72	-0.176205	0.219383	-0.803186	0.421867	0.998447	Salmonella_enterica_3211_Node1_2018.1.17_Final FIG CDS 509363 511234 . + 2 gene_id cds482	Name=Peptidyl-prolyl cis-trans isomerase PpiD (EC 5.2.1.8)	Ontology_term=KEGG_ENZYME:5.2.1.8
cds483	50.578	-0.218544	0.348203	-0.627633	0.530244	0.998447	Salmonella_enterica_3211_Node1_2018.1.17_Final FIG CDS 511384 511758 . + 1 gene_id cds483	Name=FIG01200701: possible membrane protein
cds484	259.9	-0.188453	0.209772	-0.898372	0.368987	0.998447	Salmonella_enterica_3211_Node1_2018.1.17_Final FIG CDS 511862 512260 . + 2 gene_id cds484	Name=4-hydroxybenzoyl-CoA thioesterase family active site
cds485	835.845	-0.210323	0.187469	-1.12191	0.261902	0.998447	Salmonella_enterica_3211_Node1_2018.1.17_Final FIG CDS 512366 513061 . - 2 gene_id cds485	Name=Queuosine Biosynthesis QueC ATPase
cds486	198.258	-0.13761	0.383352	-0.358963	0.719622	0.998447	Salmonella_enterica_3211_Node1_2018.1.17_Final FIG CDS 513126 514826 . - 0 gene_id cds486	Name=Oligopeptide ABC transporter%2C periplasmic oligopeptide-binding protein OppA (TC 3.A.1.5.1)
cds487	219.314	-0.380738	0.40517	-0.939697	0.347373	0.998447	Salmonella_enterica_3211_Node1_2018.1.17_Final FIG CDS 514927 515745 . + 1 gene_id cds487	Name=HMP-PP hydrolase (pyridoxal phosphatase) Cof%2C detected in genetic screen for thiamin metabolic genes (PMID:15292217)
cds488	164.063	-0.0168362	0.223219	-0.0754246	0.939877	0.998447	Salmonella_enterica_3211_Node1_2018.1.17_Final FIG CDS 515795 516850 . - 2 gene_id cds488	Name=Cysteine synthase B (EC 2.5.1.47)	Ontology_term=KEGG_ENZYME:2.5.1.47
cds489	528.213	0.0028118	0.193857	0.0145045	0.988427	0.999561	Salmonella_enterica_3211_Node1_2018.1.17_Final FIG CDS 516963 517421 . + 0 gene_id cds489	Name=Putative HTH-type transcriptional regulator ybaO
cds490	512.092	0.0242594	0.196246	0.123618	0.901618	0.998447	Salmonella_enterica_3211_Node1_2018.1.17_Final FIG CDS 517462 519234 . + 1 gene_id cds490	Name=ATP-binding component
cds491	378.108	0.0639981	0.203968	0.313765	0.753699	0.998447	Salmonella_enterica_3211_Node1_2018.1.17_Final FIG CDS 519227 521008 . + 2 gene_id cds491	Name=putative multidrug transporter membrane ATP-binding components
cds492	74.9038	-0.383508	0.608844	-0.629896	0.528763	0.998447	Salmonella_enterica_3211_Node1_2018.1.17_Final FIG CDS 521221 521559 . + 1 gene_id cds492	Name=Nitrogen regulatory protein P-II%2C glnK
cds493	218.459	-0.139379	0.474747	-0.293586	0.769074	0.998447	Salmonella_enterica_3211_Node1_2018.1.17_Final FIG CDS 521591 522877 . + 2 gene_id cds493	Name=Ammonium transporter
cds494	325.089	-0.0573714	0.202352	-0.283523	0.776776	0.998447	Salmonella_enterica_3211_Node1_2018.1.17_Final FIG CDS 522977 523837 . - 2 gene_id cds494	Name=Acyl-CoA thioesterase II (EC 3.1.2.-)	Ontology_term=KEGG_ENZYME:3.1.2.-
cds495	1324.51	-0.0699723	0.267459	-0.261619	0.793615	0.998447	Salmonella_enterica_3211_Node1_2018.1.17_Final FIG CDS 524052 524621 . + 0 gene_id cds495	Name=Glycoprotein-polysaccharide metabolism
cds496	238.9	-0.167921	0.242122	-0.693539	0.487972	0.998447	Salmonella_enterica_3211_Node1_2018.1.17_Final FIG CDS 524654 525043 . - 2 gene_id cds496	Name=methylated-DNA--protein-cysteine methyltransferase-related protein
cds497	1515.57	-0.306459	0.373921	-0.819582	0.412455	0.998447	Salmonella_enterica_3211_Node1_2018.1.17_Final FIG CDS 525274 526824 . - 1 gene_id cds497	Name=Uncharacterized protein ylaB
cds498	388.888	-0.0212138	0.228147	-0.092983	0.925917	0.998447	Salmonella_enterica_3211_Node1_2018.1.17_Final FIG CDS 527049 527309 . + 0 gene_id cds498	Name=LSU ribosomal protein L31p @ LSU ribosomal protein L31p%2C zinc-independent
cds499	278.377	0.0187998	0.224253	0.083833	0.933189	0.998447	Salmonella_enterica_3211_Node1_2018.1.17_Final FIG CDS 527315 527455 . + 2 gene_id cds499	Name=LSU ribosomal protein L36p
cds500	1215.51	0.869584	0.55552	1.56535	0.1175	0.998447	Salmonella_enterica_3211_Node1_2018.1.17_Final FIG CDS 527511 527981 . - 0 gene_id cds500	Name=Putative inner membrane protein
cds501	1346	0.218063	0.187775	1.1613	0.24552	0.998447	Salmonella_enterica_3211_Node1_2018.1.17_Final FIG CDS 528098 528649 . - 2 gene_id cds501	Name=Maltose O-acetyltransferase (EC 2.3.1.79)	Ontology_term=KEGG_ENZYME:2.3.1.79
cds502	2072.44	-0.124772	0.198692	-0.627967	0.530026	0.998447	Salmonella_enterica_3211_Node1_2018.1.17_Final FIG CDS 528828 529046 . - 0 gene_id cds502	Name=Haemolysin expression modulating protein
cds503	3835.97	-0.124959	0.244531	-0.511015	0.609341	0.998447	Salmonella_enterica_3211_Node1_2018.1.17_Final FIG CDS 529074 529448 . - 0 gene_id cds503	Name=FIG00948312: hypothetical protein
cds504	6909.59	-0.163933	0.232299	-0.7057	0.480375	0.998447	Salmonella_enterica_3211_Node1_2018.1.17_Final FIG CDS 529944 533093 . - 0 gene_id cds504	Name=RND efflux system%2C inner membrane transporter CmeB
cds505	4103.33	-0.171915	0.162854	-1.05564	0.291131	0.998447	Salmonella_enterica_3211_Node1_2018.1.17_Final FIG CDS 533116 534309 . - 1 gene_id cds505	Name=Membrane fusion protein of RND family multidrug efflux pump
cds506	2262.9	-0.190357	0.158233	-1.20302	0.228969	0.998447	Salmonella_enterica_3211_Node1_2018.1.17_Final FIG CDS 534451 535104 . + 1 gene_id cds506	Name=Transcription repressor of multidrug efflux pump acrAB operon%2C TetR (AcrR) family
cds507	2351.82	-0.0724536	0.198415	-0.365162	0.714991	0.998447	Salmonella_enterica_3211_Node1_2018.1.17_Final FIG CDS 535229 538585 . + 2 gene_id cds507	Name=Potassium efflux system KefA protein / Small-conductance mechanosensitive channel
cds508	567.093	-0.207746	0.189918	-1.09388	0.274009	0.998447	Salmonella_enterica_3211_Node1_2018.1.17_Final FIG CDS 538627 539562 . - 1 gene_id cds508	Name=Mobile element protein
cds509	56.72	0.288664	0.417572	0.691291	0.489383	0.998447	Salmonella_enterica_3211_Node1_2018.1.17_Final FIG CDS 539632 539799 . - 1 gene_id cds509	Name=Putative inner membrane protein
cds510	324.539	0.0117532	0.2587	0.0454317	0.963763	0.998695	Salmonella_enterica_3211_Node1_2018.1.17_Final FIG CDS 539813 540328 . - 2 gene_id cds510	Name=Primosomal replication protein N prime prime
cds511	274.362	0.22186	0.327115	0.678232	0.497624	0.998447	Salmonella_enterica_3211_Node1_2018.1.17_Final FIG CDS 540409 540786 . + 1 gene_id cds511	Name=FIG039061: hypothetical protein related to heme utilization
cds512	1933.85	0.0703882	0.21493	0.327493	0.743295	0.998447	Salmonella_enterica_3211_Node1_2018.1.17_Final FIG CDS 540939 541490 . + 0 gene_id cds512	Name=Adenine phosphoribosyltransferase (EC 2.4.2.7)	Ontology_term=KEGG_ENZYME:2.4.2.7
cds513	2215.68	-0.0177946	0.170887	-0.104131	0.917066	0.998447	Salmonella_enterica_3211_Node1_2018.1.17_Final FIG CDS 541604 543532 . + 2 gene_id cds513	Name=DNA polymerase III subunits gamma and tau (EC 2.7.7.7)	Ontology_term=KEGG_ENZYME:2.7.7.7
cds514	1297.64	-0.0343737	0.236183	-0.145539	0.884286	0.998447	Salmonella_enterica_3211_Node1_2018.1.17_Final FIG CDS 543578 543907 . + 2 gene_id cds514	Name=FIG000557: hypothetical protein co-occurring with RecR
cds515	1346.62	0.000200426	0.257226	0.000779185	0.999378	0.99958	Salmonella_enterica_3211_Node1_2018.1.17_Final FIG CDS 543907 544512 . + 1 gene_id cds515	Name=Recombination protein RecR
cds516	3310.32	0.956996	0.372409	2.56975	0.0101773	0.838945	Salmonella_enterica_3211_Node1_2018.1.17_Final FIG CDS 544623 546497 . + 0 gene_id cds516	Name=Chaperone protein HtpG
cds517	1676.45	-0.0349916	0.241669	-0.144792	0.884875	0.998447	Salmonella_enterica_3211_Node1_2018.1.17_Final FIG CDS 546738 547382 . + 0 gene_id cds517	Name=Adenylate kinase (EC 2.7.4.3)	Ontology_term=KEGG_ENZYME:2.7.4.3
cds518	62.0474	-0.43587	0.294398	-1.48055	0.138727	0.998447	Salmonella_enterica_3211_Node1_2018.1.17_Final FIG CDS 547461 547601 . + 0 gene_id cds518	Name=Adenylate kinase (EC 2.7.4.3)	Ontology_term=KEGG_ENZYME:2.7.4.3
cds519	262.58	0.128326	0.215509	0.595458	0.551537	0.998447	Salmonella_enterica_3211_Node1_2018.1.17_Final FIG CDS 547611 548573 . + 0 gene_id cds519	Name=Ferrochelatase%2C protoheme ferro-lyase (EC 4.99.1.1)	Ontology_term=KEGG_ENZYME:4.99.1.1
cds520	154.22	0.135674	0.243476	0.557237	0.577365	0.998447	Salmonella_enterica_3211_Node1_2018.1.17_Final FIG CDS 548570 549541 . - 2 gene_id cds520	Name=Acetyl esterase (EC 3.1.1.-)	Ontology_term=KEGG_ENZYME:3.1.1.-
cds521	1551.38	0.0444493	0.22974	0.193476	0.846586	0.998447	Salmonella_enterica_3211_Node1_2018.1.17_Final FIG CDS 549694 550998 . + 1 gene_id cds521	Name=Inosine-guanosine kinase (EC 2.7.1.73)	Ontology_term=KEGG_ENZYME:2.7.1.73
cds522	1189.64	-0.0188408	0.179095	-0.1052	0.916217	0.998447	Salmonella_enterica_3211_Node1_2018.1.17_Final FIG CDS 551047 552723 . - 1 gene_id cds522	Name=POTASSIUM/PROTON ANTIPORTER ROSB
cds523	18.9952	0.472339	0.494669	0.95486	0.339648	0.998447	Salmonella_enterica_3211_Node1_2018.1.17_Final FIG CDS 552801 552926 . + 0 gene_id cds523	Name=hypothetical protein
cds524	534.808	-0.0330237	0.23615	-0.139842	0.888785	0.998447	Salmonella_enterica_3211_Node1_2018.1.17_Final FIG CDS 552938 554158 . - 2 gene_id cds524	Name=Fosmidomycin resistance protein
cds525	1339.67	0.0622791	0.209605	0.297127	0.76637	0.998447	Salmonella_enterica_3211_Node1_2018.1.17_Final FIG CDS 554331 555983 . + 0 gene_id cds525	Name=UDP-sugar hydrolase (EC 3.6.1.45)%3B 5'-nucleotidase (EC 3.1.3.5)	Ontology_term=KEGG_ENZYME:3.6.1.45,KEGG_ENZYME:3.1.3.5
cds526	1136.31	-0.0236744	0.23407	-0.101142	0.919438	0.998447	Salmonella_enterica_3211_Node1_2018.1.17_Final FIG CDS 556100 556579 . - 2 gene_id cds526	Name=Cys-tRNA(Pro) deacylase YbaK
cds527	444.454	-0.00979005	0.203161	-0.0481888	0.961566	0.998695	Salmonella_enterica_3211_Node1_2018.1.17_Final FIG CDS 556781 557575 . - 2 gene_id cds527	Name=FIG00921183: possible ligase
cds528	174.023	-0.450217	0.266455	-1.68966	0.0910939	0.970118	Salmonella_enterica_3211_Node1_2018.1.17_Final FIG CDS 557661 558488 . - 0 gene_id cds528	Name=Probable secreted protein
cds529	728.602	-0.523859	0.465745	-1.12478	0.260684	0.998447	Salmonella_enterica_3211_Node1_2018.1.17_Final FIG CDS 558642 561143 . - 0 gene_id cds529	Name=Lead%2C cadmium%2C zinc and mercury transporting ATPase (EC 3.6.3.3) (EC 3.6.3.5)%3B Copper-translocating P-type ATPase (EC 3.6.3.4)	Ontology_term=KEGG_ENZYME:3.6.3.3,KEGG_ENZYME:3.6.3.5,KEGG_ENZYME:3.6.3.4
cds530	615.837	-0.584556	0.333576	-1.75239	0.0797067	0.970118	Salmonella_enterica_3211_Node1_2018.1.17_Final FIG CDS 561253 561669 . + 1 gene_id cds530	Name=HTH-type transcriptional regulator cueR
cds531	169.093	-0.204083	0.236959	-0.861258	0.389096	0.998447	Salmonella_enterica_3211_Node1_2018.1.17_Final FIG CDS 561670 562122 . - 1 gene_id cds531	Name=Putative activity regulator of membrane protease YbbK
cds532	464.098	-0.103472	0.291772	-0.354633	0.722865	0.998447	Salmonella_enterica_3211_Node1_2018.1.17_Final FIG CDS 562119 563036 . - 0 gene_id cds532	Name=Putative stomatin/prohibitin-family membrane protease subunit YbbK
cds533	197.091	-0.457382	0.250051	-1.82916	0.0673757	0.970118	Salmonella_enterica_3211_Node1_2018.1.17_Final FIG CDS 563183 563860 . + 2 gene_id cds533	Name=YbbL ABC transporter ATP-binding protein
cds534	258.179	-0.0627244	0.211956	-0.295931	0.767283	0.998447	Salmonella_enterica_3211_Node1_2018.1.17_Final FIG CDS 563847 564626 . + 0 gene_id cds534	Name=YbbM seven transmembrane helix protein
cds535	792.419	0.0399734	0.1994	0.200468	0.841114	0.998447	Salmonella_enterica_3211_Node1_2018.1.17_Final FIG CDS 564712 565593 . - 1 gene_id cds535	Name=FIG000875: Thioredoxin domain-containing protein EC-YbbN
cds536	446.845	0.0215665	0.235007	0.0917698	0.926881	0.998447	Salmonella_enterica_3211_Node1_2018.1.17_Final FIG CDS 565626 566396 . - 0 gene_id cds536	Name=Putative NAD(P)-dependent oxidoreductase EC-YbbO
cds537	524.855	-0.134967	0.216513	-0.623365	0.533044	0.998447	Salmonella_enterica_3211_Node1_2018.1.17_Final FIG CDS 566551 567165 . - 1 gene_id cds537	Name=Arylesterase precursor (EC 3.1.1.2)	Ontology_term=KEGG_ENZYME:3.1.1.2
cds538	78.1747	0.129822	0.294297	0.441126	0.659122	0.998447	Salmonella_enterica_3211_Node1_2018.1.17_Final FIG CDS 567136 567822 . + 1 gene_id cds538	Name=Uncharacterized metabolite ABC transporter in Enterobacteriaceae%2C ATP-binding protein EC-YbbA
cds539	344.178	0.067166	0.243221	0.276152	0.782431	0.998447	Salmonella_enterica_3211_Node1_2018.1.17_Final FIG CDS 567819 570233 . + 0 gene_id cds539	Name=FIG00809136: hypothetical protein
cds540	287.225	-0.169953	0.232568	-0.730767	0.464921	0.998447	Salmonella_enterica_3211_Node1_2018.1.17_Final FIG CDS 570419 571552 . + 2 gene_id cds540	Name=Putative outer membrane protein
cds541	452.566	-0.0441076	0.295451	-0.149289	0.881325	0.998447	Salmonella_enterica_3211_Node1_2018.1.17_Final FIG CDS 571809 572639 . + 0 gene_id cds541	Name=Methionine ABC transporter substrate-binding protein
cds542	188.295	0.353654	0.355095	0.995942	0.319278	0.998447	Salmonella_enterica_3211_Node1_2018.1.17_Final FIG CDS 572676 573692 . + 0 gene_id cds542	Name=Methionine ABC transporter ATP-binding protein
cds543	188.148	-0.00864144	0.335542	-0.0257537	0.979454	0.999561	Salmonella_enterica_3211_Node1_2018.1.17_Final FIG CDS 573685 574344 . + 1 gene_id cds543	Name=Methionine ABC transporter permease protein
cds544	489.66	-0.200876	0.220626	-0.910478	0.36257	0.998447	Salmonella_enterica_3211_Node1_2018.1.17_Final FIG CDS 574383 575477 . - 0 gene_id cds544	Name=Selenophosphate-dependent tRNA 2-selenouridine synthase
cds545	91.6267	0.105073	0.248892	0.422165	0.672905	0.998447	Salmonella_enterica_3211_Node1_2018.1.17_Final FIG CDS 575547 576473 . - 0 gene_id cds545	Name=DNA-binding transcriptional activator of the allD operon
cds546	54.9706	-0.547743	0.350271	-1.56377	0.117872	0.998447	Salmonella_enterica_3211_Node1_2018.1.17_Final FIG CDS 576700 577182 . + 1 gene_id cds546	Name=Ureidoglycolate hydrolase (EC 3.5.3.19)	Ontology_term=KEGG_ENZYME:3.5.3.19
cds547	379.186	0.00560601	0.257385	0.0217806	0.982623	0.999561	Salmonella_enterica_3211_Node1_2018.1.17_Final FIG CDS 577261 578079 . + 1 gene_id cds547	Name=Negative regulator of allantoin and glyoxylate utilization operons
cds548	45.9897	0.436671	0.339655	1.28563	0.198572	0.998447	Salmonella_enterica_3211_Node1_2018.1.17_Final FIG CDS 578164 579945 . + 1 gene_id cds548	Name=Glyoxylate carboligase (EC 4.1.1.47)	Ontology_term=KEGG_ENZYME:4.1.1.47
cds549	22.2132	0.629514	0.457638	1.37557	0.168954	0.998447	Salmonella_enterica_3211_Node1_2018.1.17_Final FIG CDS 579958 580734 . + 1 gene_id cds549	Name=Hydroxypyruvate isomerase (EC 5.3.1.22)	Ontology_term=KEGG_ENZYME:5.3.1.22
cds550	31.8735	-0.142635	0.403501	-0.353494	0.723718	0.998447	Salmonella_enterica_3211_Node1_2018.1.17_Final FIG CDS 580835 581713 . + 2 gene_id cds550	Name=2-hydroxy-3-oxopropionate reductase (EC 1.1.1.60)	Ontology_term=KEGG_ENZYME:1.1.1.60
cds551	23.9903	0.129542	0.454338	0.285122	0.775551	0.998447	Salmonella_enterica_3211_Node1_2018.1.17_Final FIG CDS 581779 583026 . + 1 gene_id cds551	Name=Probable metabolite transport protein
cds552	17.3509	0.927867	0.578275	1.60454	0.108595	0.983927	Salmonella_enterica_3211_Node1_2018.1.17_Final FIG CDS 583122 584576 . + 0 gene_id cds552	Name=Allantoin permease
cds553	44.7721	0.654987	0.406849	1.6099	0.107419	0.983927	Salmonella_enterica_3211_Node1_2018.1.17_Final FIG CDS 584655 586016 . + 0 gene_id cds553	Name=Allantoinase (EC 3.5.2.5)	Ontology_term=KEGG_ENZYME:3.5.2.5
cds554	44.8511	0.342819	0.332364	1.03146	0.302327	0.998447	Salmonella_enterica_3211_Node1_2018.1.17_Final FIG CDS 586075 587373 . + 1 gene_id cds554	Name=Xanthine permease
cds555	37.764	0.969974	0.429274	2.25957	0.0238481	0.95816	Salmonella_enterica_3211_Node1_2018.1.17_Final FIG CDS 587396 588544 . + 2 gene_id cds555	Name=Glycerate kinase (EC 2.7.1.31)	Ontology_term=KEGG_ENZYME:2.7.1.31
cds556	381.508	0.199728	0.198086	1.00829	0.313316	0.998447	Salmonella_enterica_3211_Node1_2018.1.17_Final FIG CDS 588624 589409 . - 0 gene_id cds556	Name=Ureidoglycine aminohydrolase
cds557	49.1502	0.314617	0.323542	0.972412	0.330846	0.998447	Salmonella_enterica_3211_Node1_2018.1.17_Final FIG CDS 589420 590655 . - 1 gene_id cds557	Name=Allantoate amidohydrolase (EC 3.5.3.9)	Ontology_term=KEGG_ENZYME:3.5.3.9
cds558	41.0281	0.0131828	0.395973	0.033292	0.973442	0.999561	Salmonella_enterica_3211_Node1_2018.1.17_Final FIG CDS 590677 591726 . - 1 gene_id cds558	Name=Ureidoglycolate dehydrogenase (EC 1.1.1.154)	Ontology_term=KEGG_ENZYME:1.1.1.154
cds559	27.3007	1.11211	0.446193	2.49244	0.0126867	0.867197	Salmonella_enterica_3211_Node1_2018.1.17_Final FIG CDS 592057 593721 . + 1 gene_id cds559	Name=Protein fdrA
cds560	18.2765	1.07707	0.566168	1.90238	0.0571215	0.970118	Salmonella_enterica_3211_Node1_2018.1.17_Final FIG CDS 593731 594990 . + 1 gene_id cds560	Name=FIG074102: hypothetical protein
cds561	10.8648	1.13779	0.680106	1.67296	0.094336	0.970118	Salmonella_enterica_3211_Node1_2018.1.17_Final FIG CDS 595002 595811 . + 0 gene_id cds561	Name=FIG074102: hypothetical protein
cds562	100.687	0.00162224	0.399417	0.00406151	0.996759	0.999561	Salmonella_enterica_3211_Node1_2018.1.17_Final FIG CDS 595815 596708 . + 0 gene_id cds562	Name=Carbamate kinase (EC 2.7.2.2)	Ontology_term=KEGG_ENZYME:2.7.2.2
cds563	4195.99	-0.0241962	0.323777	-0.0747309	0.940429	0.998447	Salmonella_enterica_3211_Node1_2018.1.17_Final FIG CDS 596749 597816 . - 1 gene_id cds563	Name=Phosphoribosylaminoimidazole carboxylase ATPase subunit (EC 4.1.1.21)	Ontology_term=KEGG_ENZYME:4.1.1.21
cds564	1542.3	-0.0164975	0.333365	-0.0494878	0.960531	0.998447	Salmonella_enterica_3211_Node1_2018.1.17_Final FIG CDS 597813 598322 . - 0 gene_id cds564	Name=Phosphoribosylaminoimidazole carboxylase catalytic subunit (EC 4.1.1.21)	Ontology_term=KEGG_ENZYME:4.1.1.21
cds565	373.089	0.02745	0.267946	0.102446	0.918403	0.998447	Salmonella_enterica_3211_Node1_2018.1.17_Final FIG CDS 598440 599162 . - 0 gene_id cds565	Name=UDP-2%2C3-diacylglucosamine diphosphatase (EC 3.6.1.54)	Ontology_term=KEGG_ENZYME:3.6.1.54
cds566	20464.6	-0.0510626	0.244107	-0.209181	0.834307	0.998447	Salmonella_enterica_3211_Node1_2018.1.17_Final FIG CDS 599165 599659 . - 2 gene_id cds566	Name=Peptidyl-prolyl cis-trans isomerase PpiB (EC 5.2.1.8)	Ontology_term=KEGG_ENZYME:5.2.1.8
cds567	3325.66	-0.147316	0.187237	-0.786789	0.431405	0.998447	Salmonella_enterica_3211_Node1_2018.1.17_Final FIG CDS 599832 601217 . + 0 gene_id cds567	Name=Cysteinyl-tRNA synthetase (EC 6.1.1.16)	Ontology_term=KEGG_ENZYME:6.1.1.16
cds568	233.437	-0.255187	0.236699	-1.07811	0.280986	0.998447	Salmonella_enterica_3211_Node1_2018.1.17_Final FIG CDS 601261 602085 . - 1 gene_id cds568	Name=Putative outer membrane protein
cds569	46.5331	-0.119441	0.313587	-0.380886	0.703288	0.998447	Salmonella_enterica_3211_Node1_2018.1.17_Final FIG CDS 602082 602519 . - 0 gene_id cds569	Name=Putative inner membrane protein
cds570	88.8578	0.173339	0.39419	0.439736	0.660129	0.998447	Salmonella_enterica_3211_Node1_2018.1.17_Final FIG CDS 602512 603057 . - 1 gene_id cds570	Name=Putative membrane-bound metal-dependent hydrolases
cds571	668.093	0.113214	0.242304	0.467241	0.640327	0.998447	Salmonella_enterica_3211_Node1_2018.1.17_Final FIG CDS 603185 603397 . - 2 gene_id cds571	Name=FIG002958: hypothetical protein
cds572	1984.5	-0.00988132	0.198652	-0.0497419	0.960328	0.998447	Salmonella_enterica_3211_Node1_2018.1.17_Final FIG CDS 603399 604265 . - 0 gene_id cds572	Name=Methylenetetrahydrofolate dehydrogenase (NADP+) (EC 1.5.1.5) / Methenyltetrahydrofolate cyclohydrolase (EC 3.5.4.9)	Ontology_term=KEGG_ENZYME:1.5.1.5,KEGG_ENZYME:3.5.4.9
cds573	905.113	0.0226748	0.27625	0.0820809	0.934582	0.998447	Salmonella_enterica_3211_Node1_2018.1.17_Final FIG CDS 604812 605369 . + 0 gene_id cds573	Name=Fimbriae-like adhesin SfmA
cds574	117.69	0.112664	0.268714	0.41927	0.675019	0.998447	Salmonella_enterica_3211_Node1_2018.1.17_Final FIG CDS 605484 605978 . + 0 gene_id cds574	Name=Fimbriae-like adhesin FimI
cds575	88.7357	0.188192	0.275429	0.683269	0.494437	0.998447	Salmonella_enterica_3211_Node1_2018.1.17_Final FIG CDS 606022 606714 . + 1 gene_id cds575	Name=Fimbrial periplasmic chaperone SfmC
cds576	231.871	0.169075	0.221936	0.761817	0.446169	0.998447	Salmonella_enterica_3211_Node1_2018.1.17_Final FIG CDS 606745 609357 . + 1 gene_id cds576	Name=Outer membrane usher protein SfmD
cds577	77.8862	0.0064626	0.29634	0.021808	0.982601	0.999561	Salmonella_enterica_3211_Node1_2018.1.17_Final FIG CDS 609372 610379 . + 0 gene_id cds577	Name=Fimbriae-like adhesin SfmH
cds578	134.136	-0.555906	0.277479	-2.00341	0.0451329	0.970118	Salmonella_enterica_3211_Node1_2018.1.17_Final FIG CDS 610389 610907 . + 0 gene_id cds578	Name=Fimbriae-like periplasmic protein SfmF
cds579	607.357	-0.581281	0.336738	-1.72621	0.0843094	0.970118	Salmonella_enterica_3211_Node1_2018.1.17_Final FIG CDS 610953 611585 . - 0 gene_id cds579	Name=Transcriptional regulator of fimbriae expression FimZ (LuxR/UhpA family)
cds580	224.192	0.0409238	0.297949	0.137352	0.890753	0.998447	Salmonella_enterica_3211_Node1_2018.1.17_Final FIG CDS 612189 612911 . - 0 gene_id cds580	Name=Transcriptional regulator of fimbriae expression FimY
cds581	41.3801	0.115169	0.437991	0.262948	0.792591	0.998447	Salmonella_enterica_3211_Node1_2018.1.17_Final FIG CDS 612930 613238 . - 0 gene_id cds581	Name=Putative diguanylate cyclase/phosphodiesterase domain 0
cds582	131.446	-0.160403	0.234028	-0.685399	0.493092	0.998447	Salmonella_enterica_3211_Node1_2018.1.17_Final FIG CDS 613403 613999 . - 2 gene_id cds582	Name=Fimbriae W protein
cds583	24.3812	0.324531	0.426608	0.760723	0.446822	0.998447	Salmonella_enterica_3211_Node1_2018.1.17_Final FIG CDS 614022 614192 . + 0 gene_id cds583	Name=FIG01046307: hypothetical protein
cds584	36.7326	-0.111015	0.436319	-0.254435	0.79916	0.998447	Salmonella_enterica_3211_Node1_2018.1.17_Final FIG CDS 614896 615114 . - 1 gene_id cds584	Name=Mobile element protein
cds585	768.579	-0.425131	0.332949	-1.27686	0.20165	0.998447	Salmonella_enterica_3211_Node1_2018.1.17_Final FIG CDS 615501 617141 . - 0 gene_id cds585	Name=Putative inner membrane protein
cds586	268.338	-0.0936574	0.295507	-0.316938	0.75129	0.998447	Salmonella_enterica_3211_Node1_2018.1.17_Final FIG CDS 617134 618060 . - 1 gene_id cds586	Name=Polymyxin resistance protein ArnC%2C glycosyl transferase (EC 2.4.-.-)	Ontology_term=KEGG_ENZYME:2.4.-.-
cds587	1.44012	2.66213	2.039	1.3056	0.191688	0.998447	Salmonella_enterica_3211_Node1_2018.1.17_Final FIG CDS 618057 618332 . - 0 gene_id cds587	Name=Bactoprenol-linked glucose translocase
cds588	12.8645	-0.196871	0.603383	-0.326279	0.744213	0.998447	Salmonella_enterica_3211_Node1_2018.1.17_Final FIG CDS 618917 619048 . - 2 gene_id cds588	Name=copE1
cds589	178.869	0.210768	0.258227	0.816211	0.414379	0.998447	Salmonella_enterica_3211_Node1_2018.1.17_Final FIG CDS 619287 619616 . - 0 gene_id cds589	Name=sensor histidine kinase
cds590	64.6505	0.161667	0.288216	0.560925	0.574849	0.998447	Salmonella_enterica_3211_Node1_2018.1.17_Final FIG CDS 619725 619904 . + 0 gene_id cds590	Name=Cobalt-zinc-cadmium resistance protein CzcA%3B Cation efflux system protein CusA
cds591	78.3719	0.142706	0.285228	0.500324	0.616847	0.998447	Salmonella_enterica_3211_Node1_2018.1.17_Final FIG CDS 619955 620809 . - 2 gene_id cds591	Name=Putative HTH-type transcriptional regulator ykgD
cds592	128.734	-0.0407147	0.245492	-0.16585	0.868275	0.998447	Salmonella_enterica_3211_Node1_2018.1.17_Final FIG CDS 621025 622350 . + 1 gene_id cds592	Name=Putative Dihydrolipoamide dehydrogenase (EC 1.8.1.4)%3B Mercuric ion reductase (EC 1.16.1.1)%3B PF00070 family%2C FAD-dependent NAD(P)-disulphide oxidoreductase	Ontology_term=KEGG_ENZYME:1.8.1.4,KEGG_ENZYME:1.16.1.1
cds593	13.8645	0.719706	0.562712	1.27899	0.200899	0.998447	Salmonella_enterica_3211_Node1_2018.1.17_Final FIG CDS 622507 622743 . + 1 gene_id cds593	Name=Putative periplasmic protein
cds594	46.4859	0.389073	0.378662	1.02749	0.304188	0.998447	Salmonella_enterica_3211_Node1_2018.1.17_Final FIG CDS 622756 623316 . + 1 gene_id cds594	Name=Putative inner membrane protein
cds595	1138.43	-0.0669807	0.179521	-0.373107	0.709069	0.998447	Salmonella_enterica_3211_Node1_2018.1.17_Final FIG CDS 623395 624570 . - 1 gene_id cds595	Name=Putative ATPase involved in DNA repair
cds596	2028.3	-0.207061	0.241518	-0.857331	0.391262	0.998447	Salmonella_enterica_3211_Node1_2018.1.17_Final FIG CDS 624896 626290 . + 2 gene_id cds596	Name=Phenylalanine-specific permease
cds597	951.225	-0.118535	0.177145	-0.669138	0.503407	0.998447	Salmonella_enterica_3211_Node1_2018.1.17_Final FIG CDS 626332 627579 . - 1 gene_id cds597	Name=Uncharacterized protein ybdG
cds598	37.832	-0.173101	0.340691	-0.508088	0.611392	0.998447	Salmonella_enterica_3211_Node1_2018.1.17_Final FIG CDS 627609 627791 . + 0 gene_id cds598	Name=FIG01046818: hypothetical protein
cds599	172.948	0.267565	0.233023	1.14824	0.250871	0.998447	Salmonella_enterica_3211_Node1_2018.1.17_Final FIG CDS 627890 629860 . + 2 gene_id cds599	Name=Outer membrane esterase
cds600	267.754	0.072732	0.242294	0.300181	0.764039	0.998447	Salmonella_enterica_3211_Node1_2018.1.17_Final FIG CDS 630114 632756 . + 0 gene_id cds600	Name=NtrC family Transcriptional regulator%2C ATPase domain
cds601	38.4555	0.136257	0.446826	0.304945	0.760408	0.998447	Salmonella_enterica_3211_Node1_2018.1.17_Final FIG CDS 632884 633870 . - 1 gene_id cds601	Name=Putative phosphosugar isomerase
cds602	17.8514	0.209444	0.460615	0.454705	0.649322	0.998447	Salmonella_enterica_3211_Node1_2018.1.17_Final FIG CDS 633937 634998 . - 1 gene_id cds602	Name=Glucosamine--fructose-6-phosphate aminotransferase [isomerizing] (EC 2.6.1.16)	Ontology_term=KEGG_ENZYME:2.6.1.16
cds603	25.1883	0.707673	0.448181	1.57899	0.114338	0.985313	Salmonella_enterica_3211_Node1_2018.1.17_Final FIG CDS 635013 635867 . - 0 gene_id cds603	Name=PTS system%2C mannose-specific IID component (EC 2.7.1.69)	Ontology_term=KEGG_ENZYME:2.7.1.69
cds604	22.0229	0.0418085	0.430569	0.0971005	0.922647	0.998447	Salmonella_enterica_3211_Node1_2018.1.17_Final FIG CDS 635870 636613 . - 2 gene_id cds604	Name=PTS system%2C mannose-specific IIC component (EC 2.7.1.69)	Ontology_term=KEGG_ENZYME:2.7.1.69
cds605	5.98182	-0.0758095	0.751137	-0.100926	0.919609	0.998447	Salmonella_enterica_3211_Node1_2018.1.17_Final FIG CDS 636628 637098 . - 1 gene_id cds605	Name=PTS system%2C mannose-specific IIB component (EC 2.7.1.69)	Ontology_term=KEGG_ENZYME:2.7.1.69
cds606	41.3779	-0.278981	0.328318	-0.84973	0.395475	0.998447	Salmonella_enterica_3211_Node1_2018.1.17_Final FIG CDS 637076 637525 . - 2 gene_id cds606	Name=PTS system%2C mannose-specific IIA component (EC 2.7.1.69)	Ontology_term=KEGG_ENZYME:2.7.1.69
cds607	1465.3	-0.105774	0.162355	-0.651497	0.514725	0.998447	Salmonella_enterica_3211_Node1_2018.1.17_Final FIG CDS 637725 638378 . - 0 gene_id cds607	Name=Oxygen-insensitive NAD(P)H nitroreductase (EC 1.-.-.-) / Dihydropteridine reductase (EC 1.5.1.34)	Ontology_term=KEGG_ENZYME:1.-.-.-,KEGG_ENZYME:1.5.1.34
cds608	138.311	-0.0452295	0.273409	-0.165428	0.868607	0.998447	Salmonella_enterica_3211_Node1_2018.1.17_Final FIG CDS 638475 638843 . - 0 gene_id cds608	Name=FIG074102: hypothetical protein
cds609	270.563	-0.332534	0.241979	-1.37423	0.169372	0.998447	Salmonella_enterica_3211_Node1_2018.1.17_Final FIG CDS 638843 639424 . - 2 gene_id cds609	Name=Transcriptional regulator%2C TetR family
cds610	75.8092	-0.156784	0.273429	-0.573399	0.566375	0.998447	Salmonella_enterica_3211_Node1_2018.1.17_Final FIG CDS 639713 640054 . + 2 gene_id cds610	Name=Transcriptional activator RamA
cds611	56.6469	0.186382	0.321281	0.580121	0.561833	0.998447	Salmonella_enterica_3211_Node1_2018.1.17_Final FIG CDS 640060 640284 . - 1 gene_id cds611	Name=Putative inner membrane protein
cds612	229.361	0.576094	0.357675	1.61067	0.107253	0.983927	Salmonella_enterica_3211_Node1_2018.1.17_Final FIG CDS 640375 641493 . - 1 gene_id cds612	Name=FIG00638355: hypothetical protein
cds613	304.719	0.424096	0.395226	1.07305	0.28325	0.998447	Salmonella_enterica_3211_Node1_2018.1.17_Final FIG CDS 641505 642221 . - 0 gene_id cds613	Name=4'-phosphopantetheinyl transferase (EC 2.7.8.-) [enterobactin] siderophore	Ontology_term=KEGG_ENZYME:2.7.8.-
cds614	3650.6	0.491877	0.408958	1.20276	0.22907	0.998447	Salmonella_enterica_3211_Node1_2018.1.17_Final FIG CDS 642255 644510 . - 0 gene_id cds614	Name=TonB-dependent receptor%3B Outer membrane receptor for ferric enterobactin and colicins B%2C D
cds615	6.87616	0.445824	0.762012	0.585062	0.558506	0.998447	Salmonella_enterica_3211_Node1_2018.1.17_Final FIG CDS 644507 644650 . - 2 gene_id cds615	Name=hypothetical protein
cds616	1699.48	0.76885	0.96851	0.793848	0.427284	0.998447	Salmonella_enterica_3211_Node1_2018.1.17_Final FIG CDS 644699 645913 . + 2 gene_id cds616	Name=Enterobactin esterase
cds617	189.655	0.473995	0.518112	0.91485	0.360271	0.998447	Salmonella_enterica_3211_Node1_2018.1.17_Final FIG CDS 645944 646162 . + 2 gene_id cds617	Name=FIG005032: Putative cytoplasmic protein YbdZ in enterobactin biosynthesis operon
cds618	3841.87	0.441946	0.414147	1.06712	0.285916	0.998447	Salmonella_enterica_3211_Node1_2018.1.17_Final FIG CDS 646159 650043 . + 1 gene_id cds618	Name=Enterobactin synthetase component F%2C serine activating enzyme (EC 2.7.7.-)	Ontology_term=KEGG_ENZYME:2.7.7.-
cds619	1325.52	0.134282	0.262619	0.511316	0.609129	0.998447	Salmonella_enterica_3211_Node1_2018.1.17_Final FIG CDS 650293 651429 . + 1 gene_id cds619	Name=Ferric enterobactin uptake protein FepE
cds620	782.326	0.460247	0.43281	1.06339	0.287604	0.998447	Salmonella_enterica_3211_Node1_2018.1.17_Final FIG CDS 651482 652276 . - 2 gene_id cds620	Name=ABC-type Fe3+-siderophore transport system%2C ATPase component
cds621	557.964	0.51068	0.500747	1.01984	0.307806	0.998447	Salmonella_enterica_3211_Node1_2018.1.17_Final FIG CDS 652273 653262 . - 1 gene_id cds621	Name=Ferric enterobactin transport system permease protein FepG (TC 3.A.1.14.2)
cds622	863.829	0.450285	0.551504	0.816468	0.414233	0.998447	Salmonella_enterica_3211_Node1_2018.1.17_Final FIG CDS 653262 654269 . - 0 gene_id cds622	Name=Ferric enterobactin transport system permease protein FepD (TC 3.A.1.14.2)
cds623	1041.44	0.658388	0.554944	1.18641	0.235462	0.998447	Salmonella_enterica_3211_Node1_2018.1.17_Final FIG CDS 654380 655624 . + 2 gene_id cds623	Name=Enterobactin exporter EntS
cds624	1587.54	0.579218	0.53375	1.08519	0.277839	0.998447	Salmonella_enterica_3211_Node1_2018.1.17_Final FIG CDS 655687 656643 . - 1 gene_id cds624	Name=Ferric enterobactin-binding periplasmic protein FepB (TC 3.A.1.14.2)
cds625	2469.79	0.678047	0.550988	1.2306	0.218471	0.998447	Salmonella_enterica_3211_Node1_2018.1.17_Final FIG CDS 656958 658127 . + 0 gene_id cds625	Name=Isochorismate synthase (EC 5.4.4.2) of siderophore biosynthesis	Ontology_term=KEGG_ENZYME:5.4.4.2
cds626	1680.32	0.547056	0.426982	1.28121	0.200118	0.998447	Salmonella_enterica_3211_Node1_2018.1.17_Final FIG CDS 658137 659747 . + 0 gene_id cds626	Name=2%2C3-dihydroxybenzoate-AMP ligase (EC 2.7.7.58) [enterobactin] siderophore	Ontology_term=KEGG_ENZYME:2.7.7.58
cds627	1010.53	0.297013	0.370317	0.802051	0.422524	0.998447	Salmonella_enterica_3211_Node1_2018.1.17_Final FIG CDS 659761 660618 . + 1 gene_id cds627	Name=Isochorismatase (EC 3.3.2.1) of siderophore biosynthesis	Ontology_term=KEGG_ENZYME:3.3.2.1
cds628	682.033	0.265506	0.316038	0.840106	0.400849	0.998447	Salmonella_enterica_3211_Node1_2018.1.17_Final FIG CDS 660618 661373 . + 0 gene_id cds628	Name=2%2C3-dihydro-2%2C3-dihydroxybenzoate dehydrogenase (EC 1.3.1.28) of siderophore biosynthesis	Ontology_term=KEGG_ENZYME:1.3.1.28
cds629	590.893	0.244149	0.273835	0.891592	0.372612	0.998447	Salmonella_enterica_3211_Node1_2018.1.17_Final FIG CDS 661376 661789 . + 2 gene_id cds629	Name=Proofreading thioesterase in enterobactin biosynthesis EntH
cds630	1128.36	0.120038	0.208796	0.574906	0.565355	0.998447	Salmonella_enterica_3211_Node1_2018.1.17_Final FIG CDS 661971 664076 . + 0 gene_id cds630	Name=Carbon starvation protein A
cds631	142.846	-0.315893	0.270289	-1.16872	0.242515	0.998447	Salmonella_enterica_3211_Node1_2018.1.17_Final FIG CDS 664140 664337 . + 0 gene_id cds631	Name=COG2879%2C Hypothetical small protein yjiX
cds632	138.877	-0.149274	0.302514	-0.493446	0.621698	0.998447	Salmonella_enterica_3211_Node1_2018.1.17_Final FIG CDS 664373 665461 . - 2 gene_id cds632	Name=Glycerol dehydrogenase (EC 1.1.1.6)	Ontology_term=KEGG_ENZYME:1.1.1.6
cds633	153.255	0.127006	0.222837	0.569948	0.568713	0.998447	Salmonella_enterica_3211_Node1_2018.1.17_Final FIG CDS 665579 666748 . + 2 gene_id cds633	Name=Aspartate aminotransferase (EC 2.6.1.1)	Ontology_term=KEGG_ENZYME:2.6.1.1
cds634	161.368	0.0192309	0.219482	0.0876195	0.930179	0.998447	Salmonella_enterica_3211_Node1_2018.1.17_Final FIG CDS 666749 667366 . - 2 gene_id cds634	Name=Co-activator of prophage gene expression IbrB
cds635	310.101	-0.101394	0.260295	-0.389533	0.696882	0.998447	Salmonella_enterica_3211_Node1_2018.1.17_Final FIG CDS 667339 668448 . - 1 gene_id cds635	Name=Co-activator of prophage gene expression IbrA
cds636	1344.39	-0.31242	0.197508	-1.58181	0.113693	0.984809	Salmonella_enterica_3211_Node1_2018.1.17_Final FIG CDS 668740 669642 . - 1 gene_id cds636	Name=LysR-family transcriptional regulator YbeF
cds637	630.566	-0.176885	0.199803	-0.885299	0.375995	0.998447	Salmonella_enterica_3211_Node1_2018.1.17_Final FIG CDS 669959 670705 . - 2 gene_id cds637	Name=Thiol:disulfide interchange protein DsbG precursor
cds638	8232.01	-0.17679	0.185811	-0.951452	0.341375	0.998447	Salmonella_enterica_3211_Node1_2018.1.17_Final FIG CDS 671146 671709 . + 1 gene_id cds638	Name=Alkyl hydroperoxide reductase protein C (EC 1.6.4.-)	Ontology_term=KEGG_ENZYME:1.6.4.-
cds639	1162.52	0.0154544	0.189872	0.0813941	0.935129	0.998447	Salmonella_enterica_3211_Node1_2018.1.17_Final FIG CDS 671834 673516 . + 2 gene_id cds639	Name=Alkyl hydroperoxide reductase protein F (EC 1.6.4.-)	Ontology_term=KEGG_ENZYME:1.6.4.-
cds640	13.5215	1.17039	0.625166	1.87213	0.0611883	0.970118	Salmonella_enterica_3211_Node1_2018.1.17_Final FIG CDS 673848 674408 . + 0 gene_id cds640	Name=Putative oxidoreductase component of anaerobic dehydrogenases%3B Chaperone protein TorD
cds641	78.9437	0.279518	0.331733	0.8426	0.399452	0.998447	Salmonella_enterica_3211_Node1_2018.1.17_Final FIG CDS 674452 676680 . + 1 gene_id cds641	Name=Anaerobic dimethyl sulfoxide reductase chain A (EC 1.8.5.3)	Ontology_term=KEGG_ENZYME:1.8.5.3
cds642	11.6525	0.160114	0.549313	0.29148	0.770684	0.998447	Salmonella_enterica_3211_Node1_2018.1.17_Final FIG CDS 676677 677036 . + 0 gene_id cds642	Name=Anaerobic dimethyl sulfoxide reductase chain B (EC 1.8.5.3)	Ontology_term=KEGG_ENZYME:1.8.5.3
cds643	240.101	-0.0968928	0.211134	-0.458916	0.646294	0.998447	Salmonella_enterica_3211_Node1_2018.1.17_Final FIG CDS 677036 677803 . + 2 gene_id cds643	Name=Anaerobic dimethyl sulfoxide reductase chain C (EC 1.8.5.3)	Ontology_term=KEGG_ENZYME:1.8.5.3
cds644	3337.03	-0.457393	0.283826	-1.61153	0.107065	0.983927	Salmonella_enterica_3211_Node1_2018.1.17_Final FIG CDS 677871 678164 . - 0 gene_id cds644	Name=Universal stress protein G
cds645	1736.8	-0.535447	0.300319	-1.78293	0.0745981	0.970118	Salmonella_enterica_3211_Node1_2018.1.17_Final FIG CDS 678186 678437 . + 0 gene_id cds645	Name=FIG01045303: hypothetical protein
cds646	104.457	0.0181977	0.275185	0.0661291	0.947275	0.998447	Salmonella_enterica_3211_Node1_2018.1.17_Final FIG CDS 678522 679760 . + 0 gene_id cds646	Name=Uncharacterized zinc-type alcohol dehydrogenase-like protein ybdR
cds647	805.655	-0.349797	0.180967	-1.93293	0.0532444	0.970118	Salmonella_enterica_3211_Node1_2018.1.17_Final FIG CDS 679843 680253 . - 1 gene_id cds647	Name=Regulator of nucleoside diphosphate kinase
cds648	1719.5	-0.198437	0.196293	-1.01092	0.312054	0.998447	Salmonella_enterica_3211_Node1_2018.1.17_Final FIG CDS 680488 681294 . - 1 gene_id cds648	Name=Ribonuclease I precursor (EC 3.1.27.6)	Ontology_term=KEGG_ENZYME:3.1.27.6
cds649	450.727	-0.641368	0.450146	-1.4248	0.154216	0.998447	Salmonella_enterica_3211_Node1_2018.1.17_Final FIG CDS 681404 682867 . - 2 gene_id cds649	Name=Citrate Succinate antiporter (TC 2.A.47.3.2)
cds650	35.707	-1.42622	0.839628	-1.69864	0.0893876	0.970118	Salmonella_enterica_3211_Node1_2018.1.17_Final FIG CDS 682905 683798 . - 0 gene_id cds650	Name=2-(5''-triphosphoribosyl)-3'-dephosphocoenzyme-A synthase (EC 2.7.8.25)	Ontology_term=KEGG_ENZYME:2.7.8.25
cds651	63.6476	-2.2441	1.45981	-1.53725	NA	NA	Salmonella_enterica_3211_Node1_2018.1.17_Final FIG CDS 683773 684324 . - 1 gene_id cds651	Name=Apo-citrate lyase phosphoribosyl-dephospho-CoA transferase (EC 2.7.7.61)	Ontology_term=KEGG_ENZYME:2.7.7.61
cds652	88.3236	-1.34594	1.37783	-0.976857	NA	NA	Salmonella_enterica_3211_Node1_2018.1.17_Final FIG CDS 684328 685857 . - 1 gene_id cds652	Name=Citrate lyase alpha chain (EC 4.1.3.6)	Ontology_term=KEGG_ENZYME:4.1.3.6
cds653	58.9311	-1.03776	0.729335	-1.42288	0.15477	0.998447	Salmonella_enterica_3211_Node1_2018.1.17_Final FIG CDS 685867 686775 . - 1 gene_id cds653	Name=Citrate lyase beta chain (EC 4.1.3.6)	Ontology_term=KEGG_ENZYME:4.1.3.6
cds654	18.0208	-0.535259	0.891125	-0.600655	0.54807	0.998447	Salmonella_enterica_3211_Node1_2018.1.17_Final FIG CDS 686772 687068 . - 0 gene_id cds654	Name=Citrate lyase gamma chain%2C acyl carrier protein (EC 4.1.3.6)	Ontology_term=KEGG_ENZYME:4.1.3.6
cds655	525.136	-1.59139	0.999029	-1.59293	0.111175	0.983927	Salmonella_enterica_3211_Node1_2018.1.17_Final FIG CDS 687065 688141 . - 2 gene_id cds655	Name=[Citrate [pro-3S]-lyase] ligase (EC 6.2.1.22)	Ontology_term=KEGG_ENZYME:6.2.1.22
cds656	10.7862	-0.865462	0.771365	-1.12199	0.261867	0.998447	Salmonella_enterica_3211_Node1_2018.1.17_Final FIG CDS 688352 688516 . + 2 gene_id cds656	Name=FIG01046674: hypothetical protein
cds657	344.243	-0.256416	0.42877	-0.598027	0.549822	0.998447	Salmonella_enterica_3211_Node1_2018.1.17_Final FIG CDS 688526 690187 . + 2 gene_id cds657	Name=Sensor kinase CitA%2C DpiB (EC 2.7.3.-)	Ontology_term=KEGG_ENZYME:2.7.3.-
cds658	131.565	-0.10216	0.41971	-0.243407	0.80769	0.998447	Salmonella_enterica_3211_Node1_2018.1.17_Final FIG CDS 690156 690836 . + 0 gene_id cds658	Name=Transcriptional regulatory protein CitB%2C DpiA
cds659	320.399	-1.04751	0.643994	-1.62658	0.103825	0.978432	Salmonella_enterica_3211_Node1_2018.1.17_Final FIG CDS 690890 692233 . - 2 gene_id cds659	Name=C4-dicarboxylate transporter DcuC (TC 2.A.61.1.1)
cds660	3375.84	-0.196775	0.291157	-0.675838	0.499144	0.998447	Salmonella_enterica_3211_Node1_2018.1.17_Final FIG CDS 692666 693226 . + 2 gene_id cds660	Name=Lipid A acylation protein PagP%2C palmitoyltransferase
cds661	239079	-0.0432748	0.309584	-0.139784	0.888831	0.998447	Salmonella_enterica_3211_Node1_2018.1.17_Final FIG CDS 693414 693623 . + 0 gene_id cds661	Name=Cold shock protein CspE
cds662	129.913	-0.351774	0.236104	-1.48991	0.136247	0.998447	Salmonella_enterica_3211_Node1_2018.1.17_Final FIG CDS 693681 693995 . - 0 gene_id cds662	Name=CrcB protein
cds663	54.7092	0.074908	0.363123	0.206288	0.836566	0.998447	Salmonella_enterica_3211_Node1_2018.1.17_Final FIG CDS 694155 694943 . + 0 gene_id cds663	Name=Aliphatic amidase AmiE (EC 3.5.1.4)	Ontology_term=KEGG_ENZYME:3.5.1.4
cds664	1990.19	-0.884329	0.462785	-1.91088	0.0560196	0.970118	Salmonella_enterica_3211_Node1_2018.1.17_Final FIG CDS 695072 695275 . + 2 gene_id cds664	Name=Twin-arginine translocation protein TatE
cds665	3661.6	-0.0317969	0.212886	-0.149361	0.881269	0.998447	Salmonella_enterica_3211_Node1_2018.1.17_Final FIG CDS 695361 696326 . - 0 gene_id cds665	Name=Lipoate synthase
cds666	65.9797	-0.442104	0.292883	-1.50949	0.131173	0.998447	Salmonella_enterica_3211_Node1_2018.1.17_Final FIG CDS 696367 696501 . - 1 gene_id cds666	Name=hypothetical protein
cds667	367.864	-0.114326	0.229994	-0.497081	0.619132	0.998447	Salmonella_enterica_3211_Node1_2018.1.17_Final FIG CDS 696532 697485 . - 1 gene_id cds667	Name=LysR-family transcriptional regulator YbeF
cds668	1013.52	-0.055616	0.250005	-0.22246	0.823956	0.998447	Salmonella_enterica_3211_Node1_2018.1.17_Final FIG CDS 697787 698428 . - 2 gene_id cds668	Name=Octanoate-[acyl-carrier-protein]-protein-N-octanoyltransferase
cds669	2442.76	-0.110334	0.24794	-0.445001	0.656319	0.998447	Salmonella_enterica_3211_Node1_2018.1.17_Final FIG CDS 698528 698791 . - 2 gene_id cds669	Name=Proposed lipoate regulatory protein YbeD
cds670	3299.58	-0.109436	0.205341	-0.532945	0.594071	0.998447	Salmonella_enterica_3211_Node1_2018.1.17_Final FIG CDS 698900 700111 . - 2 gene_id cds670	Name=D-alanyl-D-alanine carboxypeptidase (EC 3.4.16.4)	Ontology_term=KEGG_ENZYME:3.4.16.4
cds671	860.792	-0.146292	0.197571	-0.740451	0.459026	0.998447	Salmonella_enterica_3211_Node1_2018.1.17_Final FIG CDS 700251 701396 . - 0 gene_id cds671	Name=Rare lipoprotein A precursor
cds672	393.482	-0.0666032	0.251543	-0.264779	0.79118	0.998447	Salmonella_enterica_3211_Node1_2018.1.17_Final FIG CDS 701407 702519 . - 1 gene_id cds672	Name=Rod shape-determining protein RodA
cds673	1237.17	-0.113814	0.190547	-0.597299	0.550308	0.998447	Salmonella_enterica_3211_Node1_2018.1.17_Final FIG CDS 702522 704423 . - 0 gene_id cds673	Name=Penicillin-binding protein 2 (PBP-2)
cds674	602.347	0.0176913	0.201048	0.0879953	0.92988	0.998447	Salmonella_enterica_3211_Node1_2018.1.17_Final FIG CDS 704454 704921 . - 0 gene_id cds674	Name=LSU m3Psi1915 methyltransferase RlmH
cds675	1030.9	-0.201584	0.194536	-1.03623	0.300096	0.998447	Salmonella_enterica_3211_Node1_2018.1.17_Final FIG CDS 704925 705242 . - 0 gene_id cds675	Name=Iojap protein
cds676	255.629	-0.305002	0.302994	-1.00663	0.314114	0.998447	Salmonella_enterica_3211_Node1_2018.1.17_Final FIG CDS 705431 705571 . - 2 gene_id cds676	Name=hypothetical protein
cds677	107.246	-0.185819	0.286553	-0.648464	0.516685	0.998447	Salmonella_enterica_3211_Node1_2018.1.17_Final FIG CDS 705571 706179 . - 1 gene_id cds677	Name=Alpha-ribazole-5'-phosphate phosphatase (EC 3.1.3.73)	Ontology_term=KEGG_ENZYME:3.1.3.73
cds678	191.204	-0.651149	0.374407	-1.73915	0.082009	0.970118	Salmonella_enterica_3211_Node1_2018.1.17_Final FIG CDS 706276 707370 . + 1 gene_id cds678	Name=L-threonine 3-O-phosphate decarboxylase (EC 4.1.1.81)	Ontology_term=KEGG_ENZYME:4.1.1.81
cds679	180.32	-0.00372825	0.275513	-0.013532	0.989203	0.999561	Salmonella_enterica_3211_Node1_2018.1.17_Final FIG CDS 707345 707995 . - 2 gene_id cds679	Name=Nicotinate-nucleotide adenylyltransferase (EC 2.7.7.18)	Ontology_term=KEGG_ENZYME:2.7.7.18
cds680	625.824	-0.169841	0.218301	-0.778011	0.436563	0.998447	Salmonella_enterica_3211_Node1_2018.1.17_Final FIG CDS 707988 709010 . - 0 gene_id cds680	Name=DNA polymerase III delta subunit (EC 2.7.7.7)	Ontology_term=KEGG_ENZYME:2.7.7.7
cds681	1412.19	-0.189333	0.23394	-0.809323	0.41833	0.998447	Salmonella_enterica_3211_Node1_2018.1.17_Final FIG CDS 709019 709609 . - 2 gene_id cds681	Name=LPS-assembly lipoprotein RlpB precursor (Rare lipoprotein B)
cds682	4682.96	-0.138159	0.189318	-0.729775	0.465528	0.998447	Salmonella_enterica_3211_Node1_2018.1.17_Final FIG CDS 709624 712206 . - 1 gene_id cds682	Name=Leucyl-tRNA synthetase (EC 6.1.1.4)	Ontology_term=KEGG_ENZYME:6.1.1.4
cds683	17.5215	-0.60424	0.474056	-1.27462	0.202445	0.998447	Salmonella_enterica_3211_Node1_2018.1.17_Final FIG CDS 712494 712784 . + 0 gene_id cds683	Name=Hydrolase%2C UxaA family
cds684	38.1951	0.544022	0.364513	1.49246	0.135578	0.998447	Salmonella_enterica_3211_Node1_2018.1.17_Final FIG CDS 712807 713973 . + 1 gene_id cds684	Name=Altronate hydrolase (EC 4.2.1.7)	Ontology_term=KEGG_ENZYME:4.2.1.7
cds685	228.844	-0.0663726	0.34812	-0.19066	0.848792	0.998447	Salmonella_enterica_3211_Node1_2018.1.17_Final FIG CDS 714023 714976 . + 2 gene_id cds685	Name=2-keto-3-deoxygluconate permease (KDG permease)
cds686	763.688	-0.0993364	0.20054	-0.495346	0.620356	0.998447	Salmonella_enterica_3211_Node1_2018.1.17_Final FIG CDS 715044 716972 . + 0 gene_id cds686	Name=Propionate catabolism operon regulatory protein PrpR
cds687	400.851	-0.530675	0.318934	-1.6639	0.0961317	0.970118	Salmonella_enterica_3211_Node1_2018.1.17_Final FIG CDS 717065 717538 . + 2 gene_id cds687	Name=FIG002095: hypothetical protein
cds688	275.749	-0.123638	0.217655	-0.568044	0.570005	0.998447	Salmonella_enterica_3211_Node1_2018.1.17_Final FIG CDS 717577 718572 . - 1 gene_id cds688	Name=TETRATRICOPEPTIDE REPEAT FAMILY PROTEIN
cds689	16.1661	0.602627	0.645485	0.933603	0.350509	0.998447	Salmonella_enterica_3211_Node1_2018.1.17_Final FIG CDS 718790 719404 . + 2 gene_id cds689	Name=FIG00637867: hypothetical protein
cds690	40.0533	0.40196	0.404003	0.994943	0.319764	0.998447	Salmonella_enterica_3211_Node1_2018.1.17_Final FIG CDS 719401 720834 . + 1 gene_id cds690	Name=Putative molecular chaperone%2C DnaJ family
cds691	0.577281	-0.324521	2.57683	-0.125938	0.899781	0.998447	Salmonella_enterica_3211_Node1_2018.1.17_Final FIG CDS 720846 720989 . + 0 gene_id cds691	Name=FIG00637867: hypothetical protein
cds692	16.3485	0.323269	0.54711	0.590867	0.55461	0.998447	Salmonella_enterica_3211_Node1_2018.1.17_Final FIG CDS 721024 721542 . + 1 gene_id cds692	Name=FIG00637867: hypothetical protein
cds693	87.0869	0.0885747	0.276636	0.320185	0.748828	0.998447	Salmonella_enterica_3211_Node1_2018.1.17_Final FIG CDS 721539 723011 . + 0 gene_id cds693	Name=FIG00638911: hypothetical protein
cds694	206.479	-0.673163	0.511247	-1.31671	0.187937	0.998447	Salmonella_enterica_3211_Node1_2018.1.17_Final FIG CDS 723033 724712 . - 0 gene_id cds694	Name=Chaperone protein DnaK
cds695	237.038	-0.530117	0.420706	-1.26006	0.207646	0.998447	Salmonella_enterica_3211_Node1_2018.1.17_Final FIG CDS 724788 726026 . - 0 gene_id cds695	Name=putative cytoplasmic protein
cds696	178.269	-0.618961	0.40841	-1.51554	0.129636	0.998447	Salmonella_enterica_3211_Node1_2018.1.17_Final FIG CDS 726058 726993 . - 1 gene_id cds696	Name=Inosine-uridine preferring nucleoside hydrolase (EC 3.2.2.1)	Ontology_term=KEGG_ENZYME:3.2.2.1
cds697	277.898	-0.719403	0.258482	-2.78319	0.00538277	0.605073	Salmonella_enterica_3211_Node1_2018.1.17_Final FIG CDS 727110 727835 . - 0 gene_id cds697	Name=Glutamate Aspartate transport ATP-binding protein GltL (TC 3.A.1.3.4)
cds698	204.209	-0.646882	0.366726	-1.76394	0.0777424	0.970118	Salmonella_enterica_3211_Node1_2018.1.17_Final FIG CDS 727835 728509 . - 2 gene_id cds698	Name=Glutamate Aspartate transport system permease protein GltK (TC 3.A.1.3.4)
cds699	240.704	-0.429429	0.334168	-1.28507	0.198767	0.998447	Salmonella_enterica_3211_Node1_2018.1.17_Final FIG CDS 728509 729249 . - 1 gene_id cds699	Name=Glutamate Aspartate transport system permease protein GltJ (TC 3.A.1.3.4)
cds700	1444.68	-0.317402	0.287239	-1.10501	0.269156	0.998447	Salmonella_enterica_3211_Node1_2018.1.17_Final FIG CDS 729409 730317 . - 1 gene_id cds700	Name=Glutamate Aspartate periplasmic binding protein precursor GltI (TC 3.A.1.3.4)
cds701	1788.55	-0.146568	0.194014	-0.755451	0.449979	0.998447	Salmonella_enterica_3211_Node1_2018.1.17_Final FIG CDS 730672 732261 . - 1 gene_id cds701	Name=Apolipoprotein N-acyltransferase (EC 2.3.1.-) / Copper homeostasis protein CutE	Ontology_term=KEGG_ENZYME:2.3.1.-
cds702	1966.4	-0.0711103	0.209987	-0.338642	0.734879	0.998447	Salmonella_enterica_3211_Node1_2018.1.17_Final FIG CDS 732230 733108 . - 2 gene_id cds702	Name=Magnesium and cobalt efflux protein CorC
cds703	475.793	0.125087	0.21099	0.592856	0.553278	0.998447	Salmonella_enterica_3211_Node1_2018.1.17_Final FIG CDS 733266 733739 . - 0 gene_id cds703	Name=Metal-dependent hydrolase YbeY%2C involved in rRNA and/or ribosome maturation and assembly
cds704	1209.64	-0.0385287	0.224206	-0.171845	0.863559	0.998447	Salmonella_enterica_3211_Node1_2018.1.17_Final FIG CDS 733736 734782 . - 2 gene_id cds704	Name=Phosphate starvation-inducible protein PhoH%2C predicted ATPase
cds705	20.983	-0.551166	0.425414	-1.2956	0.195114	0.998447	Salmonella_enterica_3211_Node1_2018.1.17_Final FIG CDS 734841 734960 . - 0 gene_id cds705	Name=hypothetical protein
cds706	1715.61	0.013116	0.239515	0.0547606	0.956329	0.998447	Salmonella_enterica_3211_Node1_2018.1.17_Final FIG CDS 734987 736411 . - 2 gene_id cds706	Name=tRNA-i(6)A37 methylthiotransferase
cds707	332.472	0.0584009	0.218163	0.267694	0.788935	0.998447	Salmonella_enterica_3211_Node1_2018.1.17_Final FIG CDS 736555 737730 . + 1 gene_id cds707	Name=2-octaprenyl-3-methyl-6-methoxy-1%2C4-benzoquinol hydroxylase (EC 1.14.13.-)	Ontology_term=KEGG_ENZYME:1.14.13.-
cds708	376.294	-0.0941036	0.191051	-0.492557	0.622326	0.998447	Salmonella_enterica_3211_Node1_2018.1.17_Final FIG CDS 737797 738372 . - 1 gene_id cds708	Name=Putative inner membrane protein
cds709	542.934	-0.0907414	0.233091	-0.389296	0.697057	0.998447	Salmonella_enterica_3211_Node1_2018.1.17_Final FIG CDS 739439 741103 . - 2 gene_id cds709	Name=Asparagine synthetase [glutamine-hydrolyzing] (EC 6.3.5.4)	Ontology_term=KEGG_ENZYME:6.3.5.4
cds710	577.227	-0.0997925	0.207454	-0.481034	0.630492	0.998447	Salmonella_enterica_3211_Node1_2018.1.17_Final FIG CDS 741393 742145 . - 0 gene_id cds710	Name=Phosphatase NagD predicted to act in N-acetylglucosamine utilization subsystem
cds711	712.019	0.17914	0.189848	0.943596	0.345376	0.998447	Salmonella_enterica_3211_Node1_2018.1.17_Final FIG CDS 742192 743412 . - 1 gene_id cds711	Name=N-acetylglucosamine-6P-responsive transcriptional repressor NagC%2C ROK family
cds712	896.063	-0.067057	0.195052	-0.34379	0.731004	0.998447	Salmonella_enterica_3211_Node1_2018.1.17_Final FIG CDS 743417 744571 . - 2 gene_id cds712	Name=N-acetylglucosamine-6-phosphate deacetylase (EC 3.5.1.25)	Ontology_term=KEGG_ENZYME:3.5.1.25
cds713	1522.61	-0.245256	0.197989	-1.23874	0.215443	0.998447	Salmonella_enterica_3211_Node1_2018.1.17_Final FIG CDS 744631 745431 . - 1 gene_id cds713	Name=Glucosamine-6-phosphate deaminase (EC 3.5.99.6)	Ontology_term=KEGG_ENZYME:3.5.99.6
cds714	1137.18	-0.055644	0.289647	-0.192109	0.847657	0.998447	Salmonella_enterica_3211_Node1_2018.1.17_Final FIG CDS 745758 747710 . + 0 gene_id cds714	Name=PTS system%2C N-acetylglucosamine-specific IIA component (EC 2.7.1.69) / PTS system%2C N-acetylglucosamine-specific IIB component (EC 2.7.1.69) / PTS system%2C N-acetylglucosamine-specific IIC component (EC 2.7.1.69)	Ontology_term=KEGG_ENZYME:2.7.1.69,KEGG_ENZYME:2.7.1.69,KEGG_ENZYME:2.7.1.69
cds715	4965.42	-0.175935	0.186135	-0.945202	0.344556	0.998447	Salmonella_enterica_3211_Node1_2018.1.17_Final FIG CDS 747921 749588 . + 0 gene_id cds715	Name=Glutaminyl-tRNA synthetase (EC 6.1.1.18)	Ontology_term=KEGG_ENZYME:6.1.1.18
cds716	20.8485	-0.0037218	0.477112	-0.00780069	0.993776	0.999561	Salmonella_enterica_3211_Node1_2018.1.17_Final FIG CDS 749624 749737 . + 2 gene_id cds716	Name=hypothetical protein
cds717	285.712	-0.728785	0.414926	-1.75642	0.0790166	0.970118	Salmonella_enterica_3211_Node1_2018.1.17_Final FIG CDS 750034 751440 . + 1 gene_id cds717	Name=N-acetylglucosamine-regulated outer membrane porin
cds718	86.4532	-0.277247	0.363522	-0.76267	0.44566	0.998447	Salmonella_enterica_3211_Node1_2018.1.17_Final FIG CDS 751490 751822 . + 2 gene_id cds718	Name=Hypothetical lipoprotein ybfN precursor
cds719	178.428	-0.134027	0.257777	-0.519932	0.603111	0.998447	Salmonella_enterica_3211_Node1_2018.1.17_Final FIG CDS 751871 753175 . - 2 gene_id cds719	Name=TcuC: integral membrane protein used to transport tricarballylate across the cell membrane
cds720	23.5727	0.822279	0.42346	1.94181	0.0521604	0.970118	Salmonella_enterica_3211_Node1_2018.1.17_Final FIG CDS 753226 754365 . - 1 gene_id cds720	Name=TcuB: works with TcuA to oxidize tricarballylate to cis-aconitate
cds721	69.0278	0.276548	0.29077	0.951087	0.34156	0.998447	Salmonella_enterica_3211_Node1_2018.1.17_Final FIG CDS 754352 755755 . - 2 gene_id cds721	Name=TcuA: flavoprotein used to oxidize tricarballylate to cis-aconitate
cds722	316.9	0.132301	0.30174	0.438461	0.661052	0.998447	Salmonella_enterica_3211_Node1_2018.1.17_Final FIG CDS 755853 756779 . - 0 gene_id cds722	Name=TcuR: regulates tcuABC genes used in utilization of tricarballylate
cds723	13783.3	-0.0324527	0.250965	-0.129312	0.897111	0.998447	Salmonella_enterica_3211_Node1_2018.1.17_Final FIG CDS 756894 757346 . - 0 gene_id cds723	Name=Ferric uptake regulation protein FUR
cds724	9706.12	-0.150133	0.199594	-0.752194	0.451934	0.998447	Salmonella_enterica_3211_Node1_2018.1.17_Final FIG CDS 757628 758257 . - 2 gene_id cds724	Name=Flavodoxin 1
cds725	1077.62	0.0484232	0.372648	0.129944	0.896611	0.998447	Salmonella_enterica_3211_Node1_2018.1.17_Final FIG CDS 758321 758602 . - 2 gene_id cds725	Name=Uncharacterized protein ybfE
cds726	469.521	-0.0631467	0.213385	-0.295929	0.767284	0.998447	Salmonella_enterica_3211_Node1_2018.1.17_Final FIG CDS 758736 759506 . - 0 gene_id cds726	Name=Esterase ybfF (EC 3.1.-.-)	Ontology_term=KEGG_ENZYME:3.1.-.-
cds727	2459.42	-0.192295	0.189154	-1.0166	0.309342	0.998447	Salmonella_enterica_3211_Node1_2018.1.17_Final FIG CDS 759691 760233 . + 1 gene_id cds727	Name=SeqA protein%2C negative modulator of initiation of replication
cds728	3909.24	0.0959429	0.206959	0.463584	0.642946	0.998447	Salmonella_enterica_3211_Node1_2018.1.17_Final FIG CDS 760258 761898 . + 1 gene_id cds728	Name=Phosphoglucomutase (EC 5.4.2.2)	Ontology_term=KEGG_ENZYME:5.4.2.2
cds729	69.8829	0.00474998	0.395255	0.0120175	0.990412	0.999561	Salmonella_enterica_3211_Node1_2018.1.17_Final FIG CDS 762013 762498 . - 1 gene_id cds729	Name=Pyridoxamine 5'-phosphate oxidase (EC 1.4.3.5)	Ontology_term=KEGG_ENZYME:1.4.3.5
cds730	81.2224	-0.521516	0.495492	-1.05252	0.29256	0.998447	Salmonella_enterica_3211_Node1_2018.1.17_Final FIG CDS 762563 763882 . - 2 gene_id cds730	Name=Putrescine/proton symporter%2C putrescine/ornithine antiporter PotE
cds731	170.641	-0.546794	0.329512	-1.65941	0.0970336	0.970118	Salmonella_enterica_3211_Node1_2018.1.17_Final FIG CDS 763879 766077 . - 1 gene_id cds731	Name=Ornithine decarboxylase (EC 4.1.1.17)	Ontology_term=KEGG_ENZYME:4.1.1.17
cds732	218.835	-1.66433	1.37097	-1.21398	0.224754	0.998447	Salmonella_enterica_3211_Node1_2018.1.17_Final FIG CDS 766475 766588 . + 2 gene_id cds732	Name=hypothetical protein
cds733	103.861	-0.06095	0.274017	-0.222431	0.823978	0.998447	Salmonella_enterica_3211_Node1_2018.1.17_Final FIG CDS 766839 767516 . - 0 gene_id cds733	Name=sensor histidine kinase
cds734	205.788	0.067217	0.204506	0.32868	0.742397	0.998447	Salmonella_enterica_3211_Node1_2018.1.17_Final FIG CDS 767513 770125 . - 2 gene_id cds734	Name=Osmosensitive K+ channel histidine kinase KdpD (EC 2.7.3.-)	Ontology_term=KEGG_ENZYME:2.7.3.-
cds735	22.2469	0.373287	0.499807	0.746862	0.455147	0.998447	Salmonella_enterica_3211_Node1_2018.1.17_Final FIG CDS 770194 770778 . - 1 gene_id cds735	Name=Potassium-transporting ATPase C chain (EC 3.6.3.12) (TC 3.A.3.7.1)	Ontology_term=KEGG_ENZYME:3.6.3.12
cds736	43.3273	0.0358263	0.341587	0.104882	0.916469	0.998447	Salmonella_enterica_3211_Node1_2018.1.17_Final FIG CDS 770787 772835 . - 0 gene_id cds736	Name=Potassium-transporting ATPase B chain (EC 3.6.3.12) (TC 3.A.3.7.1)	Ontology_term=KEGG_ENZYME:3.6.3.12
cds737	37.0571	0.571772	0.393699	1.45231	0.146416	0.998447	Salmonella_enterica_3211_Node1_2018.1.17_Final FIG CDS 772856 774535 . - 2 gene_id cds737	Name=Potassium-transporting ATPase A chain (EC 3.6.3.12) (TC 3.A.3.7.1)	Ontology_term=KEGG_ENZYME:3.6.3.12
cds738	1.67026	-0.141955	1.70153	-0.0834275	0.933512	0.998447	Salmonella_enterica_3211_Node1_2018.1.17_Final FIG CDS 774599 774712 . + 2 gene_id cds738	Name=hypothetical protein
cds739	518.754	-0.483691	0.294997	-1.63965	0.101078	0.972596	Salmonella_enterica_3211_Node1_2018.1.17_Final FIG CDS 774961 775167 . + 1 gene_id cds739	Name=FIG01200701: possible membrane protein
cds740	222.296	0.113409	0.248596	0.456198	0.648248	0.998447	Salmonella_enterica_3211_Node1_2018.1.17_Final FIG CDS 775278 776699 . + 0 gene_id cds740	Name=Deoxyribodipyrimidine photolyase (EC 4.1.99.3)	Ontology_term=KEGG_ENZYME:4.1.99.3
cds741	842.554	-0.230259	0.287804	-0.800056	0.423679	0.998447	Salmonella_enterica_3211_Node1_2018.1.17_Final FIG CDS 776738 778219 . - 2 gene_id cds741	Name=Di/tripeptide permease YjdL
cds742	174.14	0.344757	0.324904	1.06111	0.288642	0.998447	Salmonella_enterica_3211_Node1_2018.1.17_Final FIG CDS 778263 778376 . - 0 gene_id cds742	Name=hypothetical protein
cds743	459.591	-0.154573	0.25298	-0.61101	0.541193	0.998447	Salmonella_enterica_3211_Node1_2018.1.17_Final FIG CDS 778548 779291 . + 0 gene_id cds743	Name=FIG137478: Hypothetical protein YbgI
cds744	207.932	-0.00494644	0.223326	-0.0221489	0.982329	0.999561	Salmonella_enterica_3211_Node1_2018.1.17_Final FIG CDS 779307 779963 . + 0 gene_id cds744	Name=Allophanate hydrolase 2 subunit 1 (EC 3.5.1.54)	Ontology_term=KEGG_ENZYME:3.5.1.54
cds745	274.515	0.0218844	0.230349	0.0950058	0.92431	0.998447	Salmonella_enterica_3211_Node1_2018.1.17_Final FIG CDS 779957 780889 . + 2 gene_id cds745	Name=Allophanate hydrolase 2 subunit 2 (EC 3.5.1.54)	Ontology_term=KEGG_ENZYME:3.5.1.54
cds746	258.27	-0.0107525	0.215431	-0.0499116	0.960193	0.998447	Salmonella_enterica_3211_Node1_2018.1.17_Final FIG CDS 780879 781613 . + 0 gene_id cds746	Name=Lactam utilization protein LamB
cds747	73.4395	0.304532	0.288206	1.05665	0.290671	0.998447	Salmonella_enterica_3211_Node1_2018.1.17_Final FIG CDS 781937 782068 . + 2 gene_id cds747	Name=hypothetical protein
cds748	372.274	-0.222737	0.273431	-0.814599	0.415302	0.998447	Salmonella_enterica_3211_Node1_2018.1.17_Final FIG CDS 782128 782694 . + 1 gene_id cds748	Name=Probable DNA recombinase
cds749	12.8017	1.26507	0.582024	2.17356	0.0297379	0.95816	Salmonella_enterica_3211_Node1_2018.1.17_Final FIG CDS 783343 783489 . + 1 gene_id cds749	Name=putative inner membrane protein
cds750	33.849	-0.154933	0.438721	-0.353146	0.723979	0.998447	Salmonella_enterica_3211_Node1_2018.1.17_Final FIG CDS 783491 784231 . + 2 gene_id cds750	Name=FIG074102: hypothetical protein
cds751	68.9045	-0.317596	0.345717	-0.918658	0.358274	0.998447	Salmonella_enterica_3211_Node1_2018.1.17_Final FIG CDS 784673 785668 . + 2 gene_id cds751	Name=UDP-galactopyranose mutase (EC 5.4.99.9)	Ontology_term=KEGG_ENZYME:5.4.99.9
cds752	58.9138	-0.17718	0.33482	-0.52918	0.596681	0.998447	Salmonella_enterica_3211_Node1_2018.1.17_Final FIG CDS 785668 786561 . + 1 gene_id cds752	Name=Putative glycosyl transferase
cds753	85.6254	0.277194	0.367635	0.753992	0.450854	0.998447	Salmonella_enterica_3211_Node1_2018.1.17_Final FIG CDS 786574 787707 . + 1 gene_id cds753	Name=Putative glycosyl transferase
cds754	61.6179	-0.329288	0.326559	-1.00836	0.313283	0.998447	Salmonella_enterica_3211_Node1_2018.1.17_Final FIG CDS 787836 788606 . + 0 gene_id cds754	Name=O-antigen export system permease protein RfbD
cds755	70.1367	-0.0226372	0.330856	-0.0684201	0.945451	0.998447	Salmonella_enterica_3211_Node1_2018.1.17_Final FIG CDS 788610 789320 . + 0 gene_id cds755	Name=O-antigen/lipopolysaccharide transport ATP-binding protein ABC transporter RfbE
cds756	167.486	-0.0281192	0.294065	-0.0956224	0.92382	0.998447	Salmonella_enterica_3211_Node1_2018.1.17_Final FIG CDS 789414 791192 . + 0 gene_id cds756	Name=putative glycosyltransferase
cds757	93.6618	-0.0932038	0.297478	-0.313313	0.754043	0.998447	Salmonella_enterica_3211_Node1_2018.1.17_Final FIG CDS 791451 792218 . + 0 gene_id cds757	Name=FIG01045205: hypothetical protein
cds758	290.909	-0.356895	0.229602	-1.55441	0.120088	0.998447	Salmonella_enterica_3211_Node1_2018.1.17_Final FIG CDS 792222 794171 . + 0 gene_id cds758	Name=Dolichol-phosphate mannosyltransferase (EC 2.4.1.83) in lipid-linked oligosaccharide synthesis cluster	Ontology_term=KEGG_ENZYME:2.4.1.83
cds759	51.8071	-0.115227	0.307155	-0.375143	0.707554	0.998447	Salmonella_enterica_3211_Node1_2018.1.17_Final FIG CDS 794239 794376 . + 1 gene_id cds759	Name=hypothetical protein
cds760	556.143	-0.18414	0.179148	-1.02786	0.304016	0.998447	Salmonella_enterica_3211_Node1_2018.1.17_Final FIG CDS 794425 795216 . + 1 gene_id cds760	Name=Endonuclease VIII
cds761	144.777	0.0342734	0.284613	0.120421	0.90415	0.998447	Salmonella_enterica_3211_Node1_2018.1.17_Final FIG CDS 795271 796317 . - 1 gene_id cds761	Name=Putative transport protein
cds762	3860.24	0.0475506	0.413735	0.11493	0.9085	0.998447	Salmonella_enterica_3211_Node1_2018.1.17_Final FIG CDS 796454 797737 . - 2 gene_id cds762	Name=Citrate synthase (si) (EC 2.3.3.1)	Ontology_term=KEGG_ENZYME:2.3.3.1
cds763	577.848	0.218291	0.617783	0.353346	0.723829	0.998447	Salmonella_enterica_3211_Node1_2018.1.17_Final FIG CDS 798594 798881 . + 0 gene_id cds763	Name=Succinate dehydrogenase cytochrome b-556 subunit
cds764	431.615	0.506249	0.586078	0.86379	0.387703	0.998447	Salmonella_enterica_3211_Node1_2018.1.17_Final FIG CDS 798875 799222 . + 2 gene_id cds764	Name=Succinate dehydrogenase hydrophobic membrane anchor protein
cds765	1650.53	0.596054	0.541971	1.09979	0.271424	0.998447	Salmonella_enterica_3211_Node1_2018.1.17_Final FIG CDS 799222 800988 . + 1 gene_id cds765	Name=Succinate dehydrogenase flavoprotein subunit (EC 1.3.99.1)	Ontology_term=KEGG_ENZYME:1.3.99.1
cds766	997.891	0.278051	0.48092	0.578164	0.563153	0.998447	Salmonella_enterica_3211_Node1_2018.1.17_Final FIG CDS 801002 801721 . + 2 gene_id cds766	Name=Succinate dehydrogenase iron-sulfur protein (EC 1.3.99.1)	Ontology_term=KEGG_ENZYME:1.3.99.1
cds767	5539.52	-0.101604	0.395469	-0.256921	0.797239	0.998447	Salmonella_enterica_3211_Node1_2018.1.17_Final FIG CDS 802245 805046 . + 0 gene_id cds767	Name=2-oxoglutarate dehydrogenase E1 component (EC 1.2.4.2)	Ontology_term=KEGG_ENZYME:1.2.4.2
cds768	4723.99	-0.150015	0.353516	-0.424352	0.671309	0.998447	Salmonella_enterica_3211_Node1_2018.1.17_Final FIG CDS 805061 806269 . + 2 gene_id cds768	Name=Dihydrolipoamide succinyltransferase component (E2) of 2-oxoglutarate dehydrogenase complex (EC 2.3.1.61)	Ontology_term=KEGG_ENZYME:2.3.1.61
cds769	3360.77	-0.198673	0.352102	-0.564248	0.572585	0.998447	Salmonella_enterica_3211_Node1_2018.1.17_Final FIG CDS 806411 807577 . + 2 gene_id cds769	Name=Succinyl-CoA ligase [ADP-forming] beta chain (EC 6.2.1.5)	Ontology_term=KEGG_ENZYME:6.2.1.5
cds770	2865.81	-0.201091	0.302195	-0.665435	0.505772	0.998447	Salmonella_enterica_3211_Node1_2018.1.17_Final FIG CDS 807577 808446 . + 1 gene_id cds770	Name=Succinyl-CoA ligase [ADP-forming] alpha chain (EC 6.2.1.5)	Ontology_term=KEGG_ENZYME:6.2.1.5
cds771	6.03676	0.572876	0.98902	0.579235	0.56243	0.998447	Salmonella_enterica_3211_Node1_2018.1.17_Final FIG CDS 808475 808600 . + 2 gene_id cds771	Name=hypothetical protein
cds772	6.74566	0.203284	0.960405	0.211665	0.832369	0.998447	Salmonella_enterica_3211_Node1_2018.1.17_Final FIG CDS 808687 808812 . + 1 gene_id cds772	Name=hypothetical protein
cds773	45.9113	-0.452253	0.687268	-0.658045	0.510509	0.998447	Salmonella_enterica_3211_Node1_2018.1.17_Final FIG CDS 809434 809559 . + 1 gene_id cds773	Name=hypothetical protein
cds774	8150.04	-1.19163	0.604208	-1.97222	0.0485845	0.970118	Salmonella_enterica_3211_Node1_2018.1.17_Final FIG CDS 810029 811597 . + 2 gene_id cds774	Name=Cytochrome d ubiquinol oxidase subunit I (EC 1.10.3.-)	Ontology_term=KEGG_ENZYME:1.10.3.-
cds775	4418.51	-1.18139	0.559464	-2.11164	0.034717	0.970115	Salmonella_enterica_3211_Node1_2018.1.17_Final FIG CDS 811613 812752 . + 2 gene_id cds775	Name=Cytochrome d ubiquinol oxidase subunit II (EC 1.10.3.-)	Ontology_term=KEGG_ENZYME:1.10.3.-
cds776	683.976	-1.17137	0.518717	-2.25821	0.0239324	0.95816	Salmonella_enterica_3211_Node1_2018.1.17_Final FIG CDS 812767 812880 . + 1 gene_id cds776	Name=Cyd operon protein YbgT
cds777	906.173	-1.10914	0.48103	-2.30577	0.0211236	0.95816	Salmonella_enterica_3211_Node1_2018.1.17_Final FIG CDS 813017 813298 . + 2 gene_id cds777	Name=Cyd operon protein YbgE
cds778	826.435	0.111104	0.221198	0.502282	0.615469	0.998447	Salmonella_enterica_3211_Node1_2018.1.17_Final FIG CDS 813590 813931 . + 2 gene_id cds778	Name=4-hydroxybenzoyl-CoA thioesterase family active site
cds779	910.144	0.0346415	0.224237	0.154486	0.877226	0.998447	Salmonella_enterica_3211_Node1_2018.1.17_Final FIG CDS 813937 814620 . + 1 gene_id cds779	Name=MotA/TolQ/ExbB proton channel family protein
cds780	562.935	-0.139675	0.242114	-0.5769	0.564007	0.998447	Salmonella_enterica_3211_Node1_2018.1.17_Final FIG CDS 814624 815052 . + 1 gene_id cds780	Name=Tol biopolymer transport system%2C TolR protein
cds781	1183.12	-0.122755	0.257777	-0.476204	0.633929	0.998447	Salmonella_enterica_3211_Node1_2018.1.17_Final FIG CDS 815117 816340 . + 2 gene_id cds781	Name=TolA protein
cds782	5202.71	-0.0494126	0.269988	-0.183018	0.854784	0.998447	Salmonella_enterica_3211_Node1_2018.1.17_Final FIG CDS 816461 817756 . + 2 gene_id cds782	Name=tolB protein precursor%2C periplasmic protein involved in the tonb-independent uptake of group A colicins
cds783	13216.2	-0.158978	0.232762	-0.683008	0.494602	0.998447	Salmonella_enterica_3211_Node1_2018.1.17_Final FIG CDS 817791 818315 . + 0 gene_id cds783	Name=18K peptidoglycan-associated outer membrane lipoprotein%3B Peptidoglycan-associated lipoprotein precursor%3B Outer membrane protein P6%3B OmpA/MotB precursor
cds784	4144.31	-0.141541	0.292812	-0.483386	0.628822	0.998447	Salmonella_enterica_3211_Node1_2018.1.17_Final FIG CDS 818325 819113 . + 0 gene_id cds784	Name=TPR repeat containing exported protein%3B Putative periplasmic protein contains a protein prenylyltransferase domain
cds785	58.9501	0.232228	0.29978	0.774663	0.438539	0.998447	Salmonella_enterica_3211_Node1_2018.1.17_Final FIG CDS 820518 821621 . + 0 gene_id cds785	Name=Quinolinate synthetase (EC 2.5.1.72)	Ontology_term=KEGG_ENZYME:2.5.1.72
cds786	245.066	0.032673	0.247118	0.132216	0.894813	0.998447	Salmonella_enterica_3211_Node1_2018.1.17_Final FIG CDS 821646 822365 . + 0 gene_id cds786	Name=Ribosyl nicotinamide transporter%2C PnuC-like
cds787	193.074	0.0732734	0.231523	0.316484	0.751635	0.998447	Salmonella_enterica_3211_Node1_2018.1.17_Final FIG CDS 822362 823300 . - 2 gene_id cds787	Name=Cobalt-zinc-cadmium resistance protein CzcD
cds788	401.485	-0.284849	0.23299	-1.22258	0.221487	0.998447	Salmonella_enterica_3211_Node1_2018.1.17_Final FIG CDS 823411 823797 . - 1 gene_id cds788	Name=Probable secreted protein
cds789	1694.61	0.0149758	0.220633	0.0678769	0.945884	0.998447	Salmonella_enterica_3211_Node1_2018.1.17_Final FIG CDS 824117 825169 . + 2 gene_id cds789	Name=2-keto-3-deoxy-D-arabino-heptulosonate-7-phosphate synthase I alpha (EC 2.5.1.54)	Ontology_term=KEGG_ENZYME:2.5.1.54
cds790	129.741	0.112643	0.254021	0.443438	0.657449	0.998447	Salmonella_enterica_3211_Node1_2018.1.17_Final FIG CDS 825397 825513 . - 1 gene_id cds790	Name=Fumarate hydratase class I%2C aerobic (EC 4.2.1.2)%3B L(+)-tartrate dehydratase beta subunit (EC 4.2.1.32)	Ontology_term=KEGG_ENZYME:4.2.1.2,KEGG_ENZYME:4.2.1.32
cds791	209.814	-0.112458	0.251743	-0.446719	0.655078	0.998447	Salmonella_enterica_3211_Node1_2018.1.17_Final FIG CDS 825823 826668 . - 1 gene_id cds791	Name=L(+)-tartrate dehydratase alpha subunit (EC 4.2.1.32)	Ontology_term=KEGG_ENZYME:4.2.1.32
cds792	1234.12	-0.299995	0.330964	-0.906428	0.364709	0.998447	Salmonella_enterica_3211_Node1_2018.1.17_Final FIG CDS 826798 827688 . + 1 gene_id cds792	Name=Transcriptional regulator%2C lysR family
cds793	356.121	-0.257741	0.321849	-0.800812	0.42324	0.998447	Salmonella_enterica_3211_Node1_2018.1.17_Final FIG CDS 827689 828636 . - 1 gene_id cds793	Name=LysR-family transcriptional regulator STM0764
cds794	29.2812	0.650137	0.574605	1.13145	0.257865	0.998447	Salmonella_enterica_3211_Node1_2018.1.17_Final FIG CDS 828895 830163 . + 1 gene_id cds794	Name=Putative membrane protein
cds795	1.47561	1.73606	1.59778	1.08655	0.277237	0.998447	Salmonella_enterica_3211_Node1_2018.1.17_Final FIG CDS 830213 830458 . + 2 gene_id cds795	Name=Oxaloacetate decarboxylase gamma chain (EC 4.1.1.3)	Ontology_term=KEGG_ENZYME:4.1.1.3
cds796	9.99541	-0.16564	0.641735	-0.258113	0.796319	0.998447	Salmonella_enterica_3211_Node1_2018.1.17_Final FIG CDS 830474 832249 . + 2 gene_id cds796	Name=Oxaloacetate decarboxylase alpha chain (EC 4.1.1.3)	Ontology_term=KEGG_ENZYME:4.1.1.3
cds797	20.198	1.06533	0.497809	2.14003	0.0323519	0.95816	Salmonella_enterica_3211_Node1_2018.1.17_Final FIG CDS 832262 833563 . + 2 gene_id cds797	Name=Oxaloacetate decarboxylase beta chain (EC 4.1.1.3)	Ontology_term=KEGG_ENZYME:4.1.1.3
cds798	49.6396	0.288238	0.354699	0.812626	0.416433	0.998447	Salmonella_enterica_3211_Node1_2018.1.17_Final FIG CDS 833682 834380 . + 0 gene_id cds798	Name=Membrane protein associated with oxaloacetate decarboxylase
cds799	45.9782	0.466261	0.377041	1.23663	0.216224	0.998447	Salmonella_enterica_3211_Node1_2018.1.17_Final FIG CDS 834856 835839 . + 1 gene_id cds799	Name=Iron(III) dicitrate transport system permease protein FecD (TC 3.A.1.14.1)
cds800	149.066	0.131455	0.387762	0.33901	0.734602	0.998447	Salmonella_enterica_3211_Node1_2018.1.17_Final FIG CDS 835839 836615 . + 0 gene_id cds800	Name=Ferrichrome transport ATP-binding protein FhuC (TC 3.A.1.14.3)
cds801	37462.5	-0.227292	0.170168	-1.33569	0.181652	0.998447	Salmonella_enterica_3211_Node1_2018.1.17_Final FIG CDS 836706 837458 . - 0 gene_id cds801	Name=Phosphoglycerate mutase (EC 5.4.2.1)	Ontology_term=KEGG_ENZYME:5.4.2.1
cds802	867.742	-0.115542	0.2328	-0.496316	0.619672	0.998447	Salmonella_enterica_3211_Node1_2018.1.17_Final FIG CDS 837682 838722 . - 1 gene_id cds802	Name=Aldose 1-epimerase (EC 5.1.3.3)	Ontology_term=KEGG_ENZYME:5.1.3.3
cds803	781.406	-0.0259732	0.201945	-0.128615	0.897662	0.998447	Salmonella_enterica_3211_Node1_2018.1.17_Final FIG CDS 838716 839864 . - 0 gene_id cds803	Name=Galactokinase (EC 2.7.1.6)	Ontology_term=KEGG_ENZYME:2.7.1.6
cds804	326.133	-0.0835421	0.196874	-0.424343	0.671316	0.998447	Salmonella_enterica_3211_Node1_2018.1.17_Final FIG CDS 839867 840913 . - 2 gene_id cds804	Name=Galactose-1-phosphate uridylyltransferase (EC 2.7.7.10)	Ontology_term=KEGG_ENZYME:2.7.7.10
cds805	598.951	-0.115543	0.184777	-0.62531	0.531768	0.998447	Salmonella_enterica_3211_Node1_2018.1.17_Final FIG CDS 840924 841940 . - 0 gene_id cds805	Name=UDP-N-acetylglucosamine 4-epimerase (EC 5.1.3.7) / UDP-glucose 4-epimerase (EC 5.1.3.2)	Ontology_term=KEGG_ENZYME:5.1.3.7,KEGG_ENZYME:5.1.3.2
cds806	41.5058	-0.0216557	0.322614	-0.0671258	0.946482	0.998447	Salmonella_enterica_3211_Node1_2018.1.17_Final FIG CDS 842163 843071 . - 0 gene_id cds806	Name=Putative inner membrane protein
cds807	1212.36	-0.061512	0.18535	-0.33187	0.739987	0.998447	Salmonella_enterica_3211_Node1_2018.1.17_Final FIG CDS 843242 844717 . - 2 gene_id cds807	Name=Putative molybdenum transport ATP-binding protein modF
cds808	743.463	-0.104706	0.180601	-0.579764	0.562074	0.998447	Salmonella_enterica_3211_Node1_2018.1.17_Final FIG CDS 844785 845573 . - 0 gene_id cds808	Name=DNA-binding domain of ModE / Molybdate-binding domain of ModE
cds809	2744.98	-0.0759047	0.245712	-0.308918	0.757384	0.998447	Salmonella_enterica_3211_Node1_2018.1.17_Final FIG CDS 845702 845851 . + 2 gene_id cds809	Name=Putative exported protein
cds810	645.264	0.0396981	0.219966	0.180474	0.856781	0.998447	Salmonella_enterica_3211_Node1_2018.1.17_Final FIG CDS 846018 846791 . + 0 gene_id cds810	Name=Molybdenum ABC transporter%2C periplasmic molybdenum-binding protein ModA (TC 3.A.1.8.1)
cds811	137.387	0.264236	0.302088	0.874699	0.381738	0.998447	Salmonella_enterica_3211_Node1_2018.1.17_Final FIG CDS 846791 847480 . + 2 gene_id cds811	Name=Molybdenum transport system permease protein ModB (TC 3.A.1.8.1)
cds812	309.197	0.0898569	0.247635	0.36286	0.716709	0.998447	Salmonella_enterica_3211_Node1_2018.1.17_Final FIG CDS 847483 848541 . + 1 gene_id cds812	Name=Molybdenum transport ATP-binding protein ModC (TC 3.A.1.8.1)
cds813	574.834	-0.366766	0.198071	-1.85169	0.0640706	0.970118	Salmonella_enterica_3211_Node1_2018.1.17_Final FIG CDS 848542 849402 . - 1 gene_id cds813	Name=Putative phosphatase
cds814	1044.48	0.0185941	0.206974	0.089838	0.928416	0.998447	Salmonella_enterica_3211_Node1_2018.1.17_Final FIG CDS 849524 850519 . + 2 gene_id cds814	Name=6-phosphogluconolactonase (EC 3.1.1.31)	Ontology_term=KEGG_ENZYME:3.1.1.31
cds815	2705.45	-0.0108204	0.273499	-0.039563	0.968442	0.999561	Salmonella_enterica_3211_Node1_2018.1.17_Final FIG CDS 850663 851946 . - 1 gene_id cds815	Name=Pectinesterase (EC 3.1.1.11)	Ontology_term=KEGG_ENZYME:3.1.1.11
cds816	1462.09	-0.0626888	0.19753	-0.317364	0.750967	0.998447	Salmonella_enterica_3211_Node1_2018.1.17_Final FIG CDS 852081 853151 . - 0 gene_id cds816	Name=Mobile element protein
cds817	361.583	-0.126791	0.233987	-0.541873	0.587906	0.998447	Salmonella_enterica_3211_Node1_2018.1.17_Final FIG CDS 853457 853759 . - 2 gene_id cds817	Name=Phage EaC protein
cds818	2657.86	-0.154132	0.256472	-0.60097	0.54786	0.998447	Salmonella_enterica_3211_Node1_2018.1.17_Final FIG CDS 854193 854372 . - 0 gene_id cds818	Name=Phage EaG protein
cds819	480.46	-0.152008	0.256726	-0.592102	0.553782	0.998447	Salmonella_enterica_3211_Node1_2018.1.17_Final FIG CDS 854469 855422 . - 0 gene_id cds819	Name=Phage EaA protein
cds820	57.4545	0.175151	0.328983	0.5324	0.594449	0.998447	Salmonella_enterica_3211_Node1_2018.1.17_Final FIG CDS 855426 855620 . - 0 gene_id cds820	Name=Phage EaI protein
cds821	305.476	-0.195302	0.240452	-0.812228	0.416661	0.998447	Salmonella_enterica_3211_Node1_2018.1.17_Final FIG CDS 855617 856210 . - 2 gene_id cds821	Name=Phage EaD protein
cds822	100.281	0.0300188	0.396576	0.0756951	0.939662	0.998447	Salmonella_enterica_3211_Node1_2018.1.17_Final FIG CDS 856207 856374 . - 1 gene_id cds822	Name=Phage EaF protein
cds823	60.8311	-0.211344	0.337931	-0.625406	0.531704	0.998447	Salmonella_enterica_3211_Node1_2018.1.17_Final FIG CDS 856541 856678 . - 2 gene_id cds823	Name=Phage protein
cds824	271.458	-0.192233	0.287867	-0.667782	0.504273	0.998447	Salmonella_enterica_3211_Node1_2018.1.17_Final FIG CDS 856675 857172 . - 1 gene_id cds824	Name=Phage EaE protein
cds825	208.808	-0.180226	0.271683	-0.663371	0.507093	0.998447	Salmonella_enterica_3211_Node1_2018.1.17_Final FIG CDS 857341 857634 . - 1 gene_id cds825	Name=FIG01047205: hypothetical protein
cds826	572.188	-0.156185	0.288885	-0.540648	0.58875	0.998447	Salmonella_enterica_3211_Node1_2018.1.17_Final FIG CDS 857965 858672 . - 1 gene_id cds826	Name=Putative DNA-binding protein Erf
cds827	25.1267	0.00223015	0.421067	0.00529644	0.995774	0.999561	Salmonella_enterica_3211_Node1_2018.1.17_Final FIG CDS 858669 858812 . - 0 gene_id cds827	Name=DNA recombinase%2C phage-associated
cds828	75.0701	0.00468152	0.34715	0.0134856	0.98924	0.999561	Salmonella_enterica_3211_Node1_2018.1.17_Final FIG CDS 858802 858990 . - 1 gene_id cds828	Name=FIG01045708: hypothetical protein
cds829	81.5614	0.188996	0.368889	0.51234	0.608413	0.998447	Salmonella_enterica_3211_Node1_2018.1.17_Final FIG CDS 858971 859129 . - 2 gene_id cds829	Name=Phage protein
cds830	126.851	-0.0796671	0.294812	-0.27023	0.786983	0.998447	Salmonella_enterica_3211_Node1_2018.1.17_Final FIG CDS 859336 859461 . - 1 gene_id cds830	Name=hypothetical protein
cds831	246.501	-0.0827449	0.257236	-0.321669	0.747704	0.998447	Salmonella_enterica_3211_Node1_2018.1.17_Final FIG CDS 859617 860006 . + 0 gene_id cds831	Name=Exodeoxyribonuclease VII large subunit (EC 3.1.11.6)	Ontology_term=KEGG_ENZYME:3.1.11.6
cds832	3051.98	0.0387455	0.233987	0.165588	0.868481	0.998447	Salmonella_enterica_3211_Node1_2018.1.17_Final FIG CDS 860280 860831 . + 0 gene_id cds832	Name=superinfection exclusion
cds833	6110.24	-0.1254	0.17578	-0.713393	0.475602	0.998447	Salmonella_enterica_3211_Node1_2018.1.17_Final FIG CDS 861508 861762 . - 1 gene_id cds833	Name=Phage repressor protein C2
cds834	157.663	0.391966	0.264899	1.47968	0.138958	0.998447	Salmonella_enterica_3211_Node1_2018.1.17_Final FIG CDS 862531 862809 . + 1 gene_id cds834	Name=cII
cds835	440.949	-0.070706	0.238874	-0.295996	0.767233	0.998447	Salmonella_enterica_3211_Node1_2018.1.17_Final FIG CDS 862983 863798 . + 0 gene_id cds835	Name=Origin specific replication initiation factor
cds836	384.804	0.105404	0.226242	0.465888	0.641296	0.998447	Salmonella_enterica_3211_Node1_2018.1.17_Final FIG CDS 863795 865171 . + 2 gene_id cds836	Name=Phage replicative DNA helicase (EC 3.6.1.-)	Ontology_term=KEGG_ENZYME:3.6.1.-
cds837	101.762	0.0479242	0.265617	0.180426	0.856818	0.998447	Salmonella_enterica_3211_Node1_2018.1.17_Final FIG CDS 865467 865784 . + 0 gene_id cds837	Name=Phage NinB DNA recombination
cds838	77.9325	0.192873	0.308968	0.62425	0.532463	0.998447	Salmonella_enterica_3211_Node1_2018.1.17_Final FIG CDS 866323 866499 . + 1 gene_id cds838	Name=Phage NinF
cds839	33.8165	0.00149794	0.376929	0.00397406	0.996829	0.999561	Salmonella_enterica_3211_Node1_2018.1.17_Final FIG CDS 866951 867103 . + 2 gene_id cds839	Name=Phage NinG rap recombination
cds840	53.9805	0.0784361	0.297944	0.263258	0.792352	0.998447	Salmonella_enterica_3211_Node1_2018.1.17_Final FIG CDS 867100 867324 . + 1 gene_id cds840	Name=Phage NinY
cds841	84.0548	-0.048813	0.316786	-0.154088	0.87754	0.998447	Salmonella_enterica_3211_Node1_2018.1.17_Final FIG CDS 867505 867684 . + 1 gene_id cds841	Name=Phage Nin protein
cds842	286.92	0.300456	0.300043	1.00138	0.316644	0.998447	Salmonella_enterica_3211_Node1_2018.1.17_Final FIG CDS 868803 868946 . + 0 gene_id cds842	Name=Phage holin%2C class II
cds843	422.372	0.281868	0.241943	1.16502	0.244012	0.998447	Salmonella_enterica_3211_Node1_2018.1.17_Final FIG CDS 869104 869421 . + 1 gene_id cds843	Name=Probable lysozyme from lambdoid prophage DLP12 (EC 3.2.1.17)	Ontology_term=KEGG_ENZYME:3.2.1.17
cds844	472.023	0.324187	0.21169	1.53143	0.125664	0.998447	Salmonella_enterica_3211_Node1_2018.1.17_Final FIG CDS 869474 869947 . + 2 gene_id cds844	Name=Phage endopeptidase
cds845	333.525	0.379511	0.268677	1.41252	0.157798	0.998447	Salmonella_enterica_3211_Node1_2018.1.17_Final FIG CDS 870334 870846 . + 1 gene_id cds845	Name=FIG01045771: hypothetical protein
cds846	88.913	-0.171027	0.311544	-0.548964	0.58303	0.998447	Salmonella_enterica_3211_Node1_2018.1.17_Final FIG CDS 870948 871079 . - 0 gene_id cds846	Name=hypothetical protein
cds847	467.328	0.192474	0.26718	0.720389	0.471286	0.998447	Salmonella_enterica_3211_Node1_2018.1.17_Final FIG CDS 871149 871391 . + 0 gene_id cds847	Name=Orf80
cds848	709.828	0.211105	0.246131	0.857694	0.391061	0.998447	Salmonella_enterica_3211_Node1_2018.1.17_Final FIG CDS 871802 872290 . + 2 gene_id cds848	Name=Phage terminase%2C small subunit
cds849	1838.41	-0.0401591	0.249795	-0.160768	0.872276	0.998447	Salmonella_enterica_3211_Node1_2018.1.17_Final FIG CDS 872268 873767 . + 0 gene_id cds849	Name=Phage terminase%2C large subunit
cds850	2201.08	-0.161362	0.309834	-0.520803	0.602504	0.998447	Salmonella_enterica_3211_Node1_2018.1.17_Final FIG CDS 874301 875944 . + 2 gene_id cds850	Name=Phage portal protein
cds851	1885.32	0.0598326	0.369776	0.161808	0.871457	0.998447	Salmonella_enterica_3211_Node1_2018.1.17_Final FIG CDS 875958 876869 . + 0 gene_id cds851	Name=Phage capsid and scaffold
cds852	2558.01	0.0044301	0.361634	0.0122502	0.990226	0.999561	Salmonella_enterica_3211_Node1_2018.1.17_Final FIG CDS 876869 878161 . + 2 gene_id cds852	Name=Phage capsid protein
cds853	128.765	-0.12549	0.373366	-0.336105	0.736792	0.998447	Salmonella_enterica_3211_Node1_2018.1.17_Final FIG CDS 878236 878409 . + 1 gene_id cds853	Name=FIG01045850: hypothetical protein
cds854	631.017	-0.219024	0.229553	-0.954131	0.340017	0.998447	Salmonella_enterica_3211_Node1_2018.1.17_Final FIG CDS 878393 878893 . + 2 gene_id cds854	Name=DNA stabilization%2C phage-associated
cds855	1098.91	-0.326661	0.366952	-0.890199	0.373359	0.998447	Salmonella_enterica_3211_Node1_2018.1.17_Final FIG CDS 878853 880271 . + 0 gene_id cds855	Name=DNA stabilization%2C phage-associated
cds856	644.574	-0.260185	0.337535	-0.770838	0.440803	0.998447	Salmonella_enterica_3211_Node1_2018.1.17_Final FIG CDS 880275 880976 . + 0 gene_id cds856	Name=DNA stabilization%2C phage-associated
cds857	285.746	-0.342622	0.3004	-1.14055	0.254057	0.998447	Salmonella_enterica_3211_Node1_2018.1.17_Final FIG CDS 881132 881431 . + 2 gene_id cds857	Name=Phage capsid and scaffold
cds858	348.891	-0.182087	0.369895	-0.492267	0.62253	0.998447	Salmonella_enterica_3211_Node1_2018.1.17_Final FIG CDS 881434 882123 . + 1 gene_id cds858	Name=Phage DNA transfer protein
cds859	709.347	-0.288617	0.351431	-0.821261	0.411498	0.998447	Salmonella_enterica_3211_Node1_2018.1.17_Final FIG CDS 882133 883503 . + 1 gene_id cds859	Name=Phage DNA transfer protein
cds860	1335.43	-0.224839	0.313968	-0.716119	0.473918	0.998447	Salmonella_enterica_3211_Node1_2018.1.17_Final FIG CDS 883503 885332 . + 0 gene_id cds860	Name=Phage DNA transfer protein
cds861	258.094	-0.149943	0.223804	-0.669974	0.502874	0.998447	Salmonella_enterica_3211_Node1_2018.1.17_Final FIG CDS 885355 885480 . - 1 gene_id cds861	Name=superinfection exclusion protein
cds862	9872.16	0.0562882	0.216076	0.260502	0.794477	0.998447	Salmonella_enterica_3211_Node1_2018.1.17_Final FIG CDS 886288 886422 . - 1 gene_id cds862	Name=hypothetical protein
cds863	357.016	0.133233	0.408563	0.326102	0.744347	0.998447	Salmonella_enterica_3211_Node1_2018.1.17_Final FIG CDS 886880 887041 . + 2 gene_id cds863	Name=Phage repressor
cds864	669.497	0.135148	0.256606	0.526674	0.59842	0.998447	Salmonella_enterica_3211_Node1_2018.1.17_Final FIG CDS 887110 888012 . + 1 gene_id cds864	Name=putative antirepressor protein
cds865	813.636	0.290715	0.219084	1.32696	0.184523	0.998447	Salmonella_enterica_3211_Node1_2018.1.17_Final FIG CDS 888223 890226 . + 1 gene_id cds865	Name=Phage tail spike protein
cds866	3872.98	0.0351534	0.251264	0.139906	0.888734	0.998447	Salmonella_enterica_3211_Node1_2018.1.17_Final FIG CDS 890285 891742 . - 2 gene_id cds866	Name=O-antigen conversion: translocase
cds867	1023.03	0.114781	0.255708	0.448876	0.653521	0.998447	Salmonella_enterica_3211_Node1_2018.1.17_Final FIG CDS 891732 892664 . - 0 gene_id cds867	Name=Polymyxin resistance protein ArnC%2C glycosyl transferase (EC 2.4.-.-)	Ontology_term=KEGG_ENZYME:2.4.-.-
cds868	0.446924	-1.08676	2.76201	-0.393468	0.693974	0.998447	Salmonella_enterica_3211_Node1_2018.1.17_Final FIG CDS 892661 892936 . - 2 gene_id cds868	Name=Bactoprenol-linked glucose translocase
cds869	284.685	-0.0111606	0.223057	-0.0500347	0.960095	0.998447	Salmonella_enterica_3211_Node1_2018.1.17_Final FIG CDS 893701 894870 . + 1 gene_id cds869	Name=Imidazolonepropionase (EC 3.5.2.7)	Ontology_term=KEGG_ENZYME:3.5.2.7
cds870	108.053	0.128697	0.259653	0.495649	0.620142	0.998447	Salmonella_enterica_3211_Node1_2018.1.17_Final FIG CDS 894867 895808 . + 0 gene_id cds870	Name=Formiminoglutamase (EC 3.5.3.8)	Ontology_term=KEGG_ENZYME:3.5.3.8
cds871	159.28	0.0307489	0.287506	0.10695	0.914828	0.998447	Salmonella_enterica_3211_Node1_2018.1.17_Final FIG CDS 895853 896578 . + 2 gene_id cds871	Name=Histidine utilization repressor
cds872	48.9209	0.554051	0.336714	1.64547	0.0998737	0.970118	Salmonella_enterica_3211_Node1_2018.1.17_Final FIG CDS 896775 898460 . + 0 gene_id cds872	Name=Urocanate hydratase (EC 4.2.1.49)	Ontology_term=KEGG_ENZYME:4.2.1.49
cds873	91.4622	0.374008	0.266115	1.40544	0.159892	0.998447	Salmonella_enterica_3211_Node1_2018.1.17_Final FIG CDS 898462 899982 . + 1 gene_id cds873	Name=Histidine ammonia-lyase (EC 4.3.1.3)	Ontology_term=KEGG_ENZYME:4.3.1.3
cds874	353.461	0.0825528	0.31034	0.266008	0.790233	0.998447	Salmonella_enterica_3211_Node1_2018.1.17_Final FIG CDS 900067 900543 . - 1 gene_id cds874	Name=UPF0098 protein ybhB
cds875	344.595	0.314635	0.565555	0.556329	0.577986	0.998447	Salmonella_enterica_3211_Node1_2018.1.17_Final FIG CDS 900601 901890 . - 1 gene_id cds875	Name=Adenosylmethionine-8-amino-7-oxononanoate aminotransferase (EC 2.6.1.62)	Ontology_term=KEGG_ENZYME:2.6.1.62
cds876	167.777	0.215227	0.498598	0.431663	0.665986	0.998447	Salmonella_enterica_3211_Node1_2018.1.17_Final FIG CDS 901977 903017 . + 0 gene_id cds876	Name=Biotin synthase (EC 2.8.1.6)	Ontology_term=KEGG_ENZYME:2.8.1.6
cds877	123.719	0.0459363	0.526523	0.0872446	0.930477	0.998447	Salmonella_enterica_3211_Node1_2018.1.17_Final FIG CDS 903014 904171 . + 2 gene_id cds877	Name=8-amino-7-oxononanoate synthase (EC 2.3.1.47)	Ontology_term=KEGG_ENZYME:2.3.1.47
cds878	23.8653	-0.295181	0.436346	-0.676483	0.498734	0.998447	Salmonella_enterica_3211_Node1_2018.1.17_Final FIG CDS 904155 904910 . + 0 gene_id cds878	Name=Biotin synthesis protein BioC
cds879	99.2518	0.305508	0.304397	1.00365	0.315548	0.998447	Salmonella_enterica_3211_Node1_2018.1.17_Final FIG CDS 904903 905589 . + 1 gene_id cds879	Name=Dethiobiotin synthetase (EC 6.3.3.3)	Ontology_term=KEGG_ENZYME:6.3.3.3
cds880	1159.4	0.105675	0.221109	0.477931	0.632699	0.998447	Salmonella_enterica_3211_Node1_2018.1.17_Final FIG CDS 906240 908261 . + 0 gene_id cds880	Name=Excinuclease ABC subunit B
cds881	1782.21	-0.107831	0.179321	-0.601331	0.547619	0.998447	Salmonella_enterica_3211_Node1_2018.1.17_Final FIG CDS 908751 911048 . + 0 gene_id cds881	Name=invasion plasmid antigen / internalin%2C putative
cds882	387.402	-0.0236987	0.254462	-0.0931323	0.925798	0.998447	Salmonella_enterica_3211_Node1_2018.1.17_Final FIG CDS 911140 912048 . - 1 gene_id cds882	Name=Putative structural protein
cds883	1691.98	-0.412841	0.374838	-1.10139	0.270729	0.998447	Salmonella_enterica_3211_Node1_2018.1.17_Final FIG CDS 912445 913434 . + 1 gene_id cds883	Name=Molybdenum cofactor biosynthesis protein MoaA
cds884	317.525	0.276363	0.353123	0.782627	0.433846	0.998447	Salmonella_enterica_3211_Node1_2018.1.17_Final FIG CDS 913456 913968 . + 1 gene_id cds884	Name=Molybdenum cofactor biosynthesis protein MoaB
cds885	267.881	0.175813	0.359469	0.489091	0.624777	0.998447	Salmonella_enterica_3211_Node1_2018.1.17_Final FIG CDS 913971 914456 . + 0 gene_id cds885	Name=Molybdenum cofactor biosynthesis protein MoaC
cds886	145.035	0.214841	0.349446	0.614805	0.538683	0.998447	Salmonella_enterica_3211_Node1_2018.1.17_Final FIG CDS 914449 914694 . + 1 gene_id cds886	Name=Molybdenum cofactor biosynthesis protein MoaD
cds887	267.575	0.165627	0.301606	0.54915	0.582902	0.998447	Salmonella_enterica_3211_Node1_2018.1.17_Final FIG CDS 914696 915148 . + 2 gene_id cds887	Name=Molybdenum cofactor biosynthesis protein MoaE
cds888	5238.47	-0.400479	0.209169	-1.91462	0.0555404	0.970118	Salmonella_enterica_3211_Node1_2018.1.17_Final FIG CDS 915196 915900 . + 1 gene_id cds888	Name=Putative membrane protein
cds889	0.446924	-1.08676	2.76201	-0.393468	0.693974	0.998447	Salmonella_enterica_3211_Node1_2018.1.17_Final FIG CDS 916090 916548 . + 1 gene_id cds889	Name=Mobile element protein
cds890	19.8006	0.257424	0.573617	0.448773	0.653596	0.998447	Salmonella_enterica_3211_Node1_2018.1.17_Final FIG CDS 916944 917465 . + 0 gene_id cds890	Name=Putative membrane protein
cds891	22.5382	0.43759	0.460517	0.950213	0.342004	0.998447	Salmonella_enterica_3211_Node1_2018.1.17_Final FIG CDS 917495 918097 . + 2 gene_id cds891	Name=Putative inner membrane protein
cds892	44.1142	0.237075	0.351392	0.674673	0.499884	0.998447	Salmonella_enterica_3211_Node1_2018.1.17_Final FIG CDS 918105 918665 . + 0 gene_id cds892	Name=Putative inner membrane protein
cds893	111.189	0.0580274	0.288273	0.201293	0.840469	0.998447	Salmonella_enterica_3211_Node1_2018.1.17_Final FIG CDS 918668 919630 . - 2 gene_id cds893	Name=Inner membrane protein YbhQ
cds894	65.6183	0.365686	0.308467	1.1855	0.235822	0.998447	Salmonella_enterica_3211_Node1_2018.1.17_Final FIG CDS 919630 920871 . - 1 gene_id cds894	Name=Cardiolipin synthetase (EC 2.7.8.-)	Ontology_term=KEGG_ENZYME:2.7.8.-
cds895	45.646	0.639406	0.35715	1.7903	0.0734053	0.970118	Salmonella_enterica_3211_Node1_2018.1.17_Final FIG CDS 920868 921626 . - 0 gene_id cds895	Name=Endonuclease/Exonuclease/phosphatase family protein
cds896	593.696	-0.471986	0.257319	-1.83425	0.0666171	0.970118	Salmonella_enterica_3211_Node1_2018.1.17_Final FIG CDS 921759 922169 . + 0 gene_id cds896	Name=Putative inner membrane protein
cds897	285.03	-0.0700417	0.208597	-0.335775	0.737041	0.998447	Salmonella_enterica_3211_Node1_2018.1.17_Final FIG CDS 922131 923237 . - 0 gene_id cds897	Name=ABC transport system%2C permease component YbhR
cds898	285.061	0.101292	0.235798	0.429571	0.667508	0.998447	Salmonella_enterica_3211_Node1_2018.1.17_Final FIG CDS 923353 924483 . - 1 gene_id cds898	Name=ABC transport system%2C permease component YbhS
cds899	285.477	0.326187	0.232838	1.40092	0.161238	0.998447	Salmonella_enterica_3211_Node1_2018.1.17_Final FIG CDS 924476 926212 . - 2 gene_id cds899	Name=ABC transporter multidrug efflux pump%2C fused ATP-binding domains
cds900	216.24	0.0557688	0.280487	0.198829	0.842397	0.998447	Salmonella_enterica_3211_Node1_2018.1.17_Final FIG CDS 926205 927200 . - 0 gene_id cds900	Name=Predicted membrane fusion protein (MFP) component of efflux pump%2C membrane anchor protein YbhG
cds901	184.746	0.144058	0.274618	0.524577	0.599877	0.998447	Salmonella_enterica_3211_Node1_2018.1.17_Final FIG CDS 927200 927874 . - 2 gene_id cds901	Name=Transcriptional regulator YbiH%2C TetR family
cds902	1119.18	-0.130241	0.24605	-0.529328	0.596578	0.998447	Salmonella_enterica_3211_Node1_2018.1.17_Final FIG CDS 928104 929468 . + 0 gene_id cds902	Name=ATP-dependent RNA helicase RhlE
cds903	1209.39	-0.209597	0.173797	-1.20599	0.227821	0.998447	Salmonella_enterica_3211_Node1_2018.1.17_Final FIG CDS 929676 931820 . + 0 gene_id cds903	Name=ATP-dependent helicase DinG/Rad3
cds904	371.11	0.0943938	0.216895	0.435204	0.663414	0.998447	Salmonella_enterica_3211_Node1_2018.1.17_Final FIG CDS 931850 932824 . + 2 gene_id cds904	Name=Anthranilate phosphoribosyltransferase like (EC 2.4.2.18)	Ontology_term=KEGG_ENZYME:2.4.2.18
cds905	95.4975	-0.254661	0.262782	-0.969097	0.332497	0.998447	Salmonella_enterica_3211_Node1_2018.1.17_Final FIG CDS 932980 933240 . - 1 gene_id cds905	Name=probable exported protein YPO2521
cds906	43.6703	-0.244261	0.37572	-0.650114	0.515618	0.998447	Salmonella_enterica_3211_Node1_2018.1.17_Final FIG CDS 933209 933322 . + 2 gene_id cds906	Name=hypothetical protein
cds907	206.451	-0.201409	0.209953	-0.959306	0.337405	0.998447	Salmonella_enterica_3211_Node1_2018.1.17_Final FIG CDS 933525 933791 . - 0 gene_id cds907	Name=Hypothetical Zinc-finger containing protein
cds908	212.111	0.0525163	0.203876	0.25759	0.796724	0.998447	Salmonella_enterica_3211_Node1_2018.1.17_Final FIG CDS 933996 934922 . + 0 gene_id cds908	Name=Ribosomal RNA large subunit methyltransferase F (EC 2.1.1.51)	Ontology_term=KEGG_ENZYME:2.1.1.51
cds909	444.877	-0.370148	0.238014	-1.55515	0.11991	0.998447	Salmonella_enterica_3211_Node1_2018.1.17_Final FIG CDS 934919 937141 . - 2 gene_id cds909	Name=Potassium efflux system KefA protein / Small-conductance mechanosensitive channel
cds910	1710.64	-0.807652	0.346856	-2.32849	0.0198859	0.95816	Salmonella_enterica_3211_Node1_2018.1.17_Final FIG CDS 937260 937982 . - 0 gene_id cds910	Name=Glutamate transport ATP-binding protein
cds911	1445.59	-0.648043	0.34269	-1.89105	0.0586178	0.970118	Salmonella_enterica_3211_Node1_2018.1.17_Final FIG CDS 937979 938638 . - 2 gene_id cds911	Name=Glutamate transport membrane-spanning protein
cds912	4860.09	-0.806964	0.36231	-2.22728	0.0259286	0.95816	Salmonella_enterica_3211_Node1_2018.1.17_Final FIG CDS 938782 939528 . - 1 gene_id cds912	Name=Glutamine ABC transporter%2C periplasmic glutamine-binding protein (TC 3.A.1.3.2)
cds913	37.4271	0.23139	0.365188	0.63362	0.526329	0.998447	Salmonella_enterica_3211_Node1_2018.1.17_Final FIG CDS 939525 939647 . - 0 gene_id cds913	Name=hypothetical protein
cds914	9296.63	-0.220522	0.218219	-1.01055	0.31223	0.998447	Salmonella_enterica_3211_Node1_2018.1.17_Final FIG CDS 940005 940508 . - 0 gene_id cds914	Name=Non-specific DNA-binding protein Dps / Iron-binding ferritin-like antioxidant protein / Ferroxidase (EC 1.16.3.1)	Ontology_term=KEGG_ENZYME:1.16.3.1
cds915	12.3193	-0.288601	0.632377	-0.456375	0.64812	0.998447	Salmonella_enterica_3211_Node1_2018.1.17_Final FIG CDS 940624 940782 . - 1 gene_id cds915	Name=FIG01046955: hypothetical protein
cds916	292.181	-0.00607125	0.216229	-0.0280779	0.9776	0.999561	Salmonella_enterica_3211_Node1_2018.1.17_Final FIG CDS 940811 941698 . - 2 gene_id cds916	Name=Putative DMT superfamily metabolite efflux protein precursor
cds917	83400.3	-0.594137	0.181806	-3.26797	0.00108323	0.446471	Salmonella_enterica_3211_Node1_2018.1.17_Final FIG CDS 942052 942567 . + 1 gene_id cds917	Name=Outer membrane protein X precursor
cds918	566.017	-0.183948	0.209658	-0.877371	0.380285	0.998447	Salmonella_enterica_3211_Node1_2018.1.17_Final FIG CDS 942630 944210 . - 0 gene_id cds918	Name=FIG00732228: membrane protein
cds919	101.421	-1.26209	1.26052	-1.00125	NA	NA	Salmonella_enterica_3211_Node1_2018.1.17_Final FIG CDS 944211 944339 . + 0 gene_id cds919	Name=hypothetical protein
cds920	1620.25	-0.492626	0.54098	-0.910617	0.362497	0.998447	Salmonella_enterica_3211_Node1_2018.1.17_Final FIG CDS 944376 944546 . + 0 gene_id cds920	Name=FIG01047037: hypothetical protein
cds921	259.257	-0.0152291	0.247702	-0.0614817	0.950976	0.998447	Salmonella_enterica_3211_Node1_2018.1.17_Final FIG CDS 944789 945262 . + 2 gene_id cds921	Name=Mn-dependent transcriptional regulator MntR
cds922	267.091	0.233163	0.25948	0.898576	0.368879	0.998447	Salmonella_enterica_3211_Node1_2018.1.17_Final FIG CDS 945259 946371 . + 1 gene_id cds922	Name=Putative membrane protein
cds923	1395.32	-0.00520607	0.267435	-0.0194667	0.984469	0.999561	Salmonella_enterica_3211_Node1_2018.1.17_Final FIG CDS 946415 947335 . - 2 gene_id cds923	Name=L%2CD-transpeptidase YbiS
cds924	1920.56	-0.124097	0.164742	-0.753278	0.451283	0.998447	Salmonella_enterica_3211_Node1_2018.1.17_Final FIG CDS 947554 949146 . + 1 gene_id cds924	Name=Putative ATPase component of ABC transporter with duplicated ATPase domain
cds925	75.756	0.085806	0.348517	0.246203	0.805525	0.998447	Salmonella_enterica_3211_Node1_2018.1.17_Final FIG CDS 949602 950498 . + 0 gene_id cds925	Name=putative inner membrane protein
cds926	14.5249	0.203949	0.603638	0.337866	0.735464	0.998447	Salmonella_enterica_3211_Node1_2018.1.17_Final FIG CDS 950527 951057 . - 1 gene_id cds926	Name=HMP-PP hydrolase (pyridoxal phosphatase) Cof%2C detected in genetic screen for thiamin metabolic genes (PMID:15292217)
cds927	130.088	0.286639	0.335373	0.854686	0.392725	0.998447	Salmonella_enterica_3211_Node1_2018.1.17_Final FIG CDS 951451 952716 . - 1 gene_id cds927	Name=FIG01046262: hypothetical protein
cds928	2897	-0.0816055	0.389234	-0.209657	0.833936	0.998447	Salmonella_enterica_3211_Node1_2018.1.17_Final FIG CDS 952978 953787 . + 1 gene_id cds928	Name=HMP-PP hydrolase (pyridoxal phosphatase) Cof%2C detected in genetic screen for thiamin metabolic genes (PMID:15292217)
cds929	185.722	0.126606	0.334351	0.378661	0.70494	0.998447	Salmonella_enterica_3211_Node1_2018.1.17_Final FIG CDS 953865 956297 . - 0 gene_id cds929	Name=Pyruvate formate-lyase (EC 2.3.1.54)	Ontology_term=KEGG_ENZYME:2.3.1.54
cds930	58.764	-0.121624	0.3003	-0.405007	0.685472	0.998447	Salmonella_enterica_3211_Node1_2018.1.17_Final FIG CDS 956303 957202 . - 2 gene_id cds930	Name=Pyruvate formate-lyase activating enzyme (EC 1.97.1.4)	Ontology_term=KEGG_ENZYME:1.97.1.4
cds931	359.293	0.0236849	0.188557	0.125612	0.900039	0.998447	Salmonella_enterica_3211_Node1_2018.1.17_Final FIG CDS 957480 958229 . - 0 gene_id cds931	Name=Molybdopterin biosynthesis protein MoeB
cds932	619.744	0.0660386	0.173894	0.379764	0.704121	0.998447	Salmonella_enterica_3211_Node1_2018.1.17_Final FIG CDS 958229 959464 . - 2 gene_id cds932	Name=Molybdopterin biosynthesis protein MoeA
cds933	415.171	-0.0766255	0.280763	-0.272919	0.784915	0.998447	Salmonella_enterica_3211_Node1_2018.1.17_Final FIG CDS 959667 960608 . + 0 gene_id cds933	Name=Isoaspartyl aminopeptidase (EC 3.4.19.5) @ Asp-X dipeptidase	Ontology_term=KEGG_ENZYME:3.4.19.5
cds934	583.284	0.116534	0.281019	0.414682	0.678375	0.998447	Salmonella_enterica_3211_Node1_2018.1.17_Final FIG CDS 960619 962490 . + 1 gene_id cds934	Name=Dipeptide transport ATP-binding protein DppD in protein degradation cluster
cds935	630.261	0.110441	0.199114	0.554663	0.579125	0.998447	Salmonella_enterica_3211_Node1_2018.1.17_Final FIG CDS 962523 964061 . + 0 gene_id cds935	Name=Dipeptide transport system%2C periplasmic component in protein degradation cluster
cds936	245.899	0.114605	0.227885	0.502907	0.61503	0.998447	Salmonella_enterica_3211_Node1_2018.1.17_Final FIG CDS 964122 965042 . + 0 gene_id cds936	Name=Dipeptide transport system permease protein DppB in protein degradation cluster
cds937	269.736	-0.138	0.19507	-0.707437	0.479295	0.998447	Salmonella_enterica_3211_Node1_2018.1.17_Final FIG CDS 965045 965956 . + 2 gene_id cds937	Name=Dipeptide transport system permease protein DppC (TC 3.A.1.5.2)
cds938	562.358	-0.255457	0.260281	-0.981467	0.326362	0.998447	Salmonella_enterica_3211_Node1_2018.1.17_Final FIG CDS 966047 967372 . - 2 gene_id cds938	Name=Ribosomal protein S12p Asp88 (E. coli) methylthiotransferase
cds939	12.5327	0.592432	0.558419	1.06091	0.288731	0.998447	Salmonella_enterica_3211_Node1_2018.1.17_Final FIG CDS 967399 967533 . + 1 gene_id cds939	Name=hypothetical protein
cds940	779.456	-0.724053	0.286007	-2.53159	0.0113546	0.844802	Salmonella_enterica_3211_Node1_2018.1.17_Final FIG CDS 967603 967986 . + 1 gene_id cds940	Name=biofilm regulator BssR
cds941	64.027	0.136705	0.286769	0.476708	0.63357	0.998447	Salmonella_enterica_3211_Node1_2018.1.17_Final FIG CDS 968699 969214 . + 2 gene_id cds941	Name=putative cytoplasmic protein
cds942	76.444	-0.248066	0.262892	-0.943606	0.345371	0.998447	Salmonella_enterica_3211_Node1_2018.1.17_Final FIG CDS 969237 969986 . + 0 gene_id cds942	Name=Electron transfer flavoprotein%2C beta subunit
cds943	85.1943	0.117486	0.285161	0.411999	0.68034	0.998447	Salmonella_enterica_3211_Node1_2018.1.17_Final FIG CDS 969997 970944 . + 1 gene_id cds943	Name=Electron transfer flavoprotein%2C alpha subunit
cds944	7.89831	0.311427	0.688987	0.452007	0.651264	0.998447	Salmonella_enterica_3211_Node1_2018.1.17_Final FIG CDS 970977 971174 . + 0 gene_id cds944	Name=FIG01047477: hypothetical protein
cds945	206.06	-0.0535315	0.306301	-0.174767	0.861262	0.998447	Salmonella_enterica_3211_Node1_2018.1.17_Final FIG CDS 971238 972401 . + 0 gene_id cds945	Name=Probable acyl-CoA dehydrogenase (EC 1.3.99.3)	Ontology_term=KEGG_ENZYME:1.3.99.3
cds946	504.242	-0.0386058	0.319793	-0.120721	0.903912	0.998447	Salmonella_enterica_3211_Node1_2018.1.17_Final FIG CDS 972850 974535 . + 1 gene_id cds946	Name=Electron transfer flavoprotein-ubiquinone oxidoreductase (EC 1.5.5.1)	Ontology_term=KEGG_ENZYME:1.5.5.1
cds947	302.636	0.184413	0.313632	0.587991	0.556538	0.998447	Salmonella_enterica_3211_Node1_2018.1.17_Final FIG CDS 974541 975431 . - 0 gene_id cds947	Name=Putative LysR family transcriptional regulator
cds948	346.287	-0.0313755	0.329973	-0.0950849	0.924247	0.998447	Salmonella_enterica_3211_Node1_2018.1.17_Final FIG CDS 975696 976121 . - 0 gene_id cds948	Name=D-beta-hydroxybutyrate permease
cds949	70.0004	0.726637	0.341491	2.12783	0.0333508	0.963581	Salmonella_enterica_3211_Node1_2018.1.17_Final FIG CDS 976468 977148 . + 1 gene_id cds949	Name=Glucose dehydrogenase%2C PQQ-dependent (EC 1.1.5.2)	Ontology_term=KEGG_ENZYME:1.1.5.2
cds950	302.951	0.140108	0.289666	0.483687	0.628608	0.998447	Salmonella_enterica_3211_Node1_2018.1.17_Final FIG CDS 977145 977771 . - 0 gene_id cds950	Name=Uncharacterized glutathione S-transferase-like protein
cds951	304.85	0.230914	0.292575	0.789247	0.429968	0.998447	Salmonella_enterica_3211_Node1_2018.1.17_Final FIG CDS 978147 979217 . + 0 gene_id cds951	Name=D-alanyl-D-alanine carboxypeptidase (EC 3.4.16.4)	Ontology_term=KEGG_ENZYME:3.4.16.4
cds952	878.678	0.0466866	0.219322	0.212868	0.83143	0.998447	Salmonella_enterica_3211_Node1_2018.1.17_Final FIG CDS 979262 980020 . - 2 gene_id cds952	Name=Deoxyribose operon repressor%2C DeoR family
cds953	322.058	-0.383008	0.206383	-1.85582	0.0634795	0.970118	Salmonella_enterica_3211_Node1_2018.1.17_Final FIG CDS 980092 980700 . - 1 gene_id cds953	Name=Putative permease
cds954	215.792	-0.116857	0.263225	-0.443943	0.657084	0.998447	Salmonella_enterica_3211_Node1_2018.1.17_Final FIG CDS 981013 982245 . + 1 gene_id cds954	Name=Multidrug translocase MdfA
cds955	603.27	-0.140655	0.186137	-0.755656	0.449855	0.998447	Salmonella_enterica_3211_Node1_2018.1.17_Final FIG CDS 982299 983114 . - 0 gene_id cds955	Name=Protein ybjI
cds956	449.454	-0.0496179	0.180203	-0.275344	0.783052	0.998447	Salmonella_enterica_3211_Node1_2018.1.17_Final FIG CDS 983111 984322 . - 2 gene_id cds956	Name=Putative transport protein/putative regulator
cds957	395.15	-0.323028	0.313811	-1.02937	0.303306	0.998447	Salmonella_enterica_3211_Node1_2018.1.17_Final FIG CDS 984490 985110 . + 1 gene_id cds957	Name=Transcriptional regulator%2C TetR family
cds958	2454.3	0.0586067	0.198458	0.295311	0.767757	0.998447	Salmonella_enterica_3211_Node1_2018.1.17_Final FIG CDS 985227 986912 . - 0 gene_id cds958	Name=TrkA%2C Potassium channel-family protein
cds959	710.354	-0.631861	0.26444	-2.38943	0.0168746	0.95816	Salmonella_enterica_3211_Node1_2018.1.17_Final FIG CDS 987258 987560 . + 0 gene_id cds959	Name=Inner membrane protein
cds960	10217.2	-0.311942	0.243375	-1.28173	0.199936	0.998447	Salmonella_enterica_3211_Node1_2018.1.17_Final FIG CDS 987592 987855 . - 1 gene_id cds960	Name=Glutaredoxin 1
cds961	73.8379	0.0478271	0.284099	0.168347	0.866311	0.998447	Salmonella_enterica_3211_Node1_2018.1.17_Final FIG CDS 988025 988315 . + 2 gene_id cds961	Name=YbjC protein%2C clustered with oxygen-insensitive NADPH nitroreductase
cds962	216.567	0.161639	0.245572	0.658217	0.510399	0.998447	Salmonella_enterica_3211_Node1_2018.1.17_Final FIG CDS 988299 989021 . + 0 gene_id cds962	Name=Oxygen-insensitive NADPH nitroreductase (EC 1.-.-.-)	Ontology_term=KEGG_ENZYME:1.-.-.-
cds963	521.508	-0.090926	0.217151	-0.418723	0.675419	0.998447	Salmonella_enterica_3211_Node1_2018.1.17_Final FIG CDS 989079 989981 . + 0 gene_id cds963	Name=Ribosomal protein S6 glutaminyl transferase
cds964	608.175	-0.299297	0.212998	-1.40516	0.159974	0.998447	Salmonella_enterica_3211_Node1_2018.1.17_Final FIG CDS 990078 990554 . + 0 gene_id cds964	Name=putative sensory transduction regulator
cds965	202.961	0.618353	0.377266	1.63903	0.101206	0.972596	Salmonella_enterica_3211_Node1_2018.1.17_Final FIG CDS 990900 992015 . + 0 gene_id cds965	Name=Putrescine ABC transporter putrescine-binding protein PotF (TC 3.A.1.11.2)
cds966	112.606	0.369443	0.38242	0.966067	0.334011	0.998447	Salmonella_enterica_3211_Node1_2018.1.17_Final FIG CDS 992103 993236 . + 0 gene_id cds966	Name=Putrescine transport ATP-binding protein PotG (TC 3.A.1.11.2)
cds967	97.8034	0.265964	0.332353	0.800244	0.423569	0.998447	Salmonella_enterica_3211_Node1_2018.1.17_Final FIG CDS 993246 994199 . + 0 gene_id cds967	Name=Putrescine transport system permease protein PotH (TC 3.A.1.11.2)
cds968	83.2098	0.226044	0.335406	0.673942	0.500348	0.998447	Salmonella_enterica_3211_Node1_2018.1.17_Final FIG CDS 994196 995041 . + 2 gene_id cds968	Name=Putrescine transport system permease protein PotI (TC 3.A.1.11.2)
cds969	229.416	-0.164592	0.215632	-0.763299	0.445285	0.998447	Salmonella_enterica_3211_Node1_2018.1.17_Final FIG CDS 995025 995588 . + 0 gene_id cds969	Name=Putative inner membrane protein
cds970	344.343	0.0666402	0.19311	0.34509	0.730027	0.998447	Salmonella_enterica_3211_Node1_2018.1.17_Final FIG CDS 995631 996761 . + 0 gene_id cds970	Name=23S rRNA (Uracil-5-) -methyltransferase rumB (EC 2.1.1.-)	Ontology_term=KEGG_ENZYME:2.1.1.-
cds971	46.6088	0.5229	0.36232	1.4432	0.148964	0.998447	Salmonella_enterica_3211_Node1_2018.1.17_Final FIG CDS 997044 998387 . + 0 gene_id cds971	Name=Ascorbate-specific PTS system%2C EIIC component
cds972	26.2144	-0.160869	0.439523	-0.366008	0.714359	0.998447	Salmonella_enterica_3211_Node1_2018.1.17_Final FIG CDS 998417 998737 . + 2 gene_id cds972	Name=Putative phosphotransferase enzyme II%2C B component
cds973	154.594	0.124003	0.229799	0.539615	0.589462	0.998447	Salmonella_enterica_3211_Node1_2018.1.17_Final FIG CDS 998747 1000234 . + 2 gene_id cds973	Name=Choline-sulfatase (EC 3.1.6.6)	Ontology_term=KEGG_ENZYME:3.1.6.6
cds974	680.986	-0.200762	0.291675	-0.688308	0.491259	0.998447	Salmonella_enterica_3211_Node1_2018.1.17_Final FIG CDS 1000453 1001184 . - 1 gene_id cds974	Name=Arginine ABC transporter%2C periplasmic arginine-binding protein ArtJ
cds975	1940.33	-0.189975	0.22232	-0.854511	0.392822	0.998447	Salmonella_enterica_3211_Node1_2018.1.17_Final FIG CDS 1001421 1002089 . - 0 gene_id cds975	Name=Arginine ABC transporter%2C permease protein ArtM
cds976	980.153	-0.173115	0.265375	-0.652342	0.51418	0.998447	Salmonella_enterica_3211_Node1_2018.1.17_Final FIG CDS 1002089 1002805 . - 2 gene_id cds976	Name=Arginine ABC transporter%2C permease protein ArtQ
cds977	1475.41	-0.283603	0.292071	-0.971007	0.331545	0.998447	Salmonella_enterica_3211_Node1_2018.1.17_Final FIG CDS 1002812 1003543 . - 2 gene_id cds977	Name=Arginine ABC transporter%2C periplasmic arginine-binding protein ArtI
cds978	3608.68	-0.295693	0.288335	-1.02552	0.305119	0.998447	Salmonella_enterica_3211_Node1_2018.1.17_Final FIG CDS 1003561 1004289 . - 1 gene_id cds978	Name=Arginine ABC transporter%2C ATP-binding protein ArtP
cds979	448.574	-0.00562944	0.182254	-0.030888	0.975359	0.999561	Salmonella_enterica_3211_Node1_2018.1.17_Final FIG CDS 1004519 1005034 . - 2 gene_id cds979	Name=probable lipoprotein
cds980	287.799	-0.29747	0.259866	-1.14471	0.25233	0.998447	Salmonella_enterica_3211_Node1_2018.1.17_Final FIG CDS 1005162 1005485 . + 0 gene_id cds980	Name=FIG00639119: hypothetical protein
cds981	230.554	-0.0391336	0.247427	-0.158162	0.874329	0.998447	Salmonella_enterica_3211_Node1_2018.1.17_Final FIG CDS 1005482 1006312 . + 2 gene_id cds981	Name=N-acetylmuramoyl-L-alanine amidase (EC 3.5.1.28)	Ontology_term=KEGG_ENZYME:3.5.1.28
cds982	393.395	-0.0358139	0.181271	-0.197571	0.843381	0.998447	Salmonella_enterica_3211_Node1_2018.1.17_Final FIG CDS 1006309 1007322 . - 1 gene_id cds982	Name=Putative nucleotide di-P-sugar epimerase or dehydratase
cds983	263.847	-0.100917	0.232096	-0.434805	0.663704	0.998447	Salmonella_enterica_3211_Node1_2018.1.17_Final FIG CDS 1007418 1008851 . - 0 gene_id cds983	Name=FIG00638862: hypothetical protein
cds984	414.035	-0.275844	0.286033	-0.96438	0.334855	0.998447	Salmonella_enterica_3211_Node1_2018.1.17_Final FIG CDS 1008862 1009863 . - 1 gene_id cds984	Name=Low-specificity L-threonine aldolase (EC 4.1.2.5)	Ontology_term=KEGG_ENZYME:4.1.2.5
cds985	199.358	0.0817524	0.249338	0.327877	0.743004	0.998447	Salmonella_enterica_3211_Node1_2018.1.17_Final FIG CDS 1009902 1011620 . - 0 gene_id cds985	Name=Pyruvate oxidase [ubiquinone%2C cytochrome] (EC 1.2.2.2)	Ontology_term=KEGG_ENZYME:1.2.2.2
cds986	123.077	0.0595061	0.225922	0.263392	0.792249	0.998447	Salmonella_enterica_3211_Node1_2018.1.17_Final FIG CDS 1011778 1012749 . - 1 gene_id cds986	Name=NADH oxidoreductase hcr (EC 1.-.-.-)	Ontology_term=KEGG_ENZYME:1.-.-.-
cds987	177.465	-0.0215391	0.210137	-0.1025	0.91836	0.998447	Salmonella_enterica_3211_Node1_2018.1.17_Final FIG CDS 1012758 1014410 . - 0 gene_id cds987	Name=Hydroxylamine reductase (EC 1.7.-.-)	Ontology_term=KEGG_ENZYME:1.7.-.-
cds988	486.613	0.154785	0.28911	0.535384	0.592384	0.998447	Salmonella_enterica_3211_Node1_2018.1.17_Final FIG CDS 1014554 1015453 . - 2 gene_id cds988	Name=FIG003145: Surface protein
cds989	661.498	0.0359066	0.227317	0.157959	0.874489	0.998447	Salmonella_enterica_3211_Node1_2018.1.17_Final FIG CDS 1015655 1017313 . + 2 gene_id cds989	Name=Predicted ATP-dependent endonuclease of the OLD family%2C YbjD subgroup
cds990	11003.4	-0.0880634	0.21946	-0.401272	0.68822	0.998447	Salmonella_enterica_3211_Node1_2018.1.17_Final FIG CDS 1017310 1018260 . - 1 gene_id cds990	Name=Virulence factor VirK
cds991	611.342	0.123132	0.223919	0.549895	0.582391	0.998447	Salmonella_enterica_3211_Node1_2018.1.17_Final FIG CDS 1018406 1019524 . + 2 gene_id cds991	Name=Macrolide-specific efflux protein MacA
cds992	895.634	-0.180517	0.230209	-0.784144	0.432956	0.998447	Salmonella_enterica_3211_Node1_2018.1.17_Final FIG CDS 1019521 1021467 . + 1 gene_id cds992	Name=Macrolide export ATP-binding/permease protein MacB (EC 3.6.3.-)	Ontology_term=KEGG_ENZYME:3.6.3.-
cds993	1029.77	-0.409829	0.234865	-1.74496	0.0809923	0.970118	Salmonella_enterica_3211_Node1_2018.1.17_Final FIG CDS 1021597 1021818 . - 1 gene_id cds993	Name=Cold shock protein CspD
cds994	1060.13	-0.426778	0.243912	-1.74972	0.0801663	0.970118	Salmonella_enterica_3211_Node1_2018.1.17_Final FIG CDS 1022142 1022462 . + 0 gene_id cds994	Name=ATP-dependent Clp protease adaptor protein ClpS
cds995	4421.61	-0.0855707	0.220562	-0.387967	0.69804	0.998447	Salmonella_enterica_3211_Node1_2018.1.17_Final FIG CDS 1022493 1024769 . + 0 gene_id cds995	Name=ATP-dependent Clp protease ATP-binding subunit ClpA
cds996	0	NA	NA	NA	NA	NA	Salmonella_enterica_3211_Node1_2018.1.17_Final FIG CDS 1024961 1025419 . + 2 gene_id cds996	Name=Mobile element protein
cds997	55.3673	0.665457	0.382618	1.73922	0.0819958	0.970118	Salmonella_enterica_3211_Node1_2018.1.17_Final FIG CDS 1025882 1026565 . - 2 gene_id cds997	Name=Mobile element protein
cds998	112.949	0.0424374	0.410399	0.103405	0.917641	0.998447	Salmonella_enterica_3211_Node1_2018.1.17_Final FIG CDS 1026736 1027137 . - 1 gene_id cds998	Name=Mobile element protein
cds999	94.6159	-0.0829283	0.273033	-0.30373	0.761333	0.998447	Salmonella_enterica_3211_Node1_2018.1.17_Final FIG CDS 1027474 1028151 . - 1 gene_id cds999	Name=Nicotinamidase family protein YcaC
cds1000	30.9725	0.422648	0.379606	1.11339	0.265542	0.998447	Salmonella_enterica_3211_Node1_2018.1.17_Final FIG CDS 1028171 1029031 . - 2 gene_id cds1000	Name=FIG01046265: hypothetical protein
cds1001	243.604	0.200141	0.246879	0.810683	0.417548	0.998447	Salmonella_enterica_3211_Node1_2018.1.17_Final FIG CDS 1029140 1030051 . + 2 gene_id cds1001	Name=Transcriptional regulator%2C LysR family
cds1002	28881.7	0.129913	0.28654	0.453385	0.650272	0.998447	Salmonella_enterica_3211_Node1_2018.1.17_Final FIG CDS 1030142 1030360 . - 2 gene_id cds1002	Name=Translation initiation factor 1
cds1003	571.05	-0.185412	0.243529	-0.761356	0.446444	0.998447	Salmonella_enterica_3211_Node1_2018.1.17_Final FIG CDS 1030672 1031376 . - 1 gene_id cds1003	Name=Leucyl/phenylalanyl-tRNA--protein transferase (EC 2.3.2.6)	Ontology_term=KEGG_ENZYME:2.3.2.6
cds1004	1237.79	-0.172653	0.233362	-0.73985	0.459391	0.998447	Salmonella_enterica_3211_Node1_2018.1.17_Final FIG CDS 1031421 1033142 . - 0 gene_id cds1004	Name=Transport ATP-binding protein CydC
cds1005	2189.39	-0.114042	0.183352	-0.621985	0.533952	0.998447	Salmonella_enterica_3211_Node1_2018.1.17_Final FIG CDS 1033143 1034909 . - 0 gene_id cds1005	Name=Transport ATP-binding protein CydD
cds1006	2933.02	0.102487	0.312654	0.327797	0.743065	0.998447	Salmonella_enterica_3211_Node1_2018.1.17_Final FIG CDS 1035023 1035991 . - 2 gene_id cds1006	Name=Thioredoxin reductase (EC 1.8.1.9)	Ontology_term=KEGG_ENZYME:1.8.1.9
cds1007	703.864	-0.352955	0.217745	-1.62096	0.105027	0.980418	Salmonella_enterica_3211_Node1_2018.1.17_Final FIG CDS 1036155 1036307 . - 0 gene_id cds1007	Name=FIG00640252: hypothetical protein
cds1008	7244.94	-0.408424	0.239425	-1.70585	0.0880358	0.970118	Salmonella_enterica_3211_Node1_2018.1.17_Final FIG CDS 1036537 1037031 . + 1 gene_id cds1008	Name=Leucine-responsive regulatory protein%2C regulator for leucine (or lrp) regulon and high-affinity branched-chain amino acid transport system
cds1009	4885.28	-0.166444	0.192708	-0.86371	0.387747	0.998447	Salmonella_enterica_3211_Node1_2018.1.17_Final FIG CDS 1037166 1041251 . + 0 gene_id cds1009	Name=Cell division protein FtsK
cds1010	1154.37	-0.0851271	0.183993	-0.462666	0.643604	0.998447	Salmonella_enterica_3211_Node1_2018.1.17_Final FIG CDS 1041394 1042005 . + 1 gene_id cds1010	Name=Outer membrane lipoprotein carrier protein LolA
cds1011	1316.39	-0.0324343	0.183987	-0.176286	0.860069	0.998447	Salmonella_enterica_3211_Node1_2018.1.17_Final FIG CDS 1042015 1043358 . + 1 gene_id cds1011	Name=FIG065221: Holliday junction DNA helicase
cds1012	6120.36	-0.220708	0.166347	-1.32679	0.184579	0.998447	Salmonella_enterica_3211_Node1_2018.1.17_Final FIG CDS 1043617 1044909 . + 1 gene_id cds1012	Name=Seryl-tRNA synthetase (EC 6.1.1.11)	Ontology_term=KEGG_ENZYME:6.1.1.11
cds1013	265.498	-1.2336	0.633378	-1.94764	0.0514576	0.970118	Salmonella_enterica_3211_Node1_2018.1.17_Final FIG CDS 1045146 1047590 . + 0 gene_id cds1013	Name=Anaerobic dimethyl sulfoxide reductase chain A (EC 1.8.99.-)	Ontology_term=KEGG_ENZYME:1.8.99.-
cds1014	30.1156	-1.03758	0.881247	-1.1774	0.239034	0.998447	Salmonella_enterica_3211_Node1_2018.1.17_Final FIG CDS 1047601 1048218 . + 1 gene_id cds1014	Name=Anaerobic dimethyl sulfoxide reductase chain B (EC 1.8.99.-)	Ontology_term=KEGG_ENZYME:1.8.99.-
cds1015	60.5108	-0.962972	0.801265	-1.20181	0.229436	0.998447	Salmonella_enterica_3211_Node1_2018.1.17_Final FIG CDS 1048220 1049083 . + 2 gene_id cds1015	Name=Anaerobic dimethyl sulfoxide reductase chain C (EC 1.8.99.-)	Ontology_term=KEGG_ENZYME:1.8.99.-
cds1016	206.307	0.113318	0.229402	0.493972	0.621326	0.998447	Salmonella_enterica_3211_Node1_2018.1.17_Final FIG CDS 1049433 1050581 . + 0 gene_id cds1016	Name=Hypothetical MFS-type transporter protein YcaD
cds1017	289.792	-0.149257	0.322884	-0.462263	0.643893	0.998447	Salmonella_enterica_3211_Node1_2018.1.17_Final FIG CDS 1050799 1052220 . + 1 gene_id cds1017	Name=Probable transport protein
cds1018	1874.77	-0.399925	0.189019	-2.11579	0.034363	0.965679	Salmonella_enterica_3211_Node1_2018.1.17_Final FIG CDS 1052513 1053310 . - 2 gene_id cds1018	Name=Pyruvate formate-lyase activating enzyme (EC 1.97.1.4)	Ontology_term=KEGG_ENZYME:1.97.1.4
cds1019	348.922	-0.408849	0.226441	-1.80555	0.0709894	0.970118	Salmonella_enterica_3211_Node1_2018.1.17_Final FIG CDS 1053438 1053602 . + 0 gene_id cds1019	Name=FIG01046987: hypothetical protein
cds1020	499.507	0.1531	0.200032	0.765377	0.444047	0.998447	Salmonella_enterica_3211_Node1_2018.1.17_Final FIG CDS 1053886 1054845 . + 1 gene_id cds1020	Name=FIG01045244: hypothetical protein
cds1021	42647.3	-1.3361	0.942721	-1.41728	0.156402	0.998447	Salmonella_enterica_3211_Node1_2018.1.17_Final FIG CDS 1054921 1057203 . - 1 gene_id cds1021	Name=Pyruvate formate-lyase (EC 2.3.1.54)	Ontology_term=KEGG_ENZYME:2.3.1.54
cds1022	14406.4	-0.846977	0.596074	-1.42093	0.155338	0.998447	Salmonella_enterica_3211_Node1_2018.1.17_Final FIG CDS 1057263 1058078 . - 0 gene_id cds1022	Name=Formate efflux transporter (TC 2.A.44 family)
cds1023	1431.34	-0.412071	0.179569	-2.29477	0.021746	0.95816	Salmonella_enterica_3211_Node1_2018.1.17_Final FIG CDS 1058525 1060318 . - 2 gene_id cds1023	Name=FIG00638589: hypothetical protein
cds1024	86.6275	0.188595	0.342509	0.550628	0.581888	0.998447	Salmonella_enterica_3211_Node1_2018.1.17_Final FIG CDS 1060422 1061114 . + 0 gene_id cds1024	Name=Putative inner membrane protein
cds1025	2865.56	-0.0762608	0.277102	-0.275208	0.783156	0.998447	Salmonella_enterica_3211_Node1_2018.1.17_Final FIG CDS 1061300 1062388 . + 2 gene_id cds1025	Name=Phosphoserine aminotransferase (EC 2.6.1.52)	Ontology_term=KEGG_ENZYME:2.6.1.52
cds1026	1742.35	0.103708	0.250824	0.413469	0.679263	0.998447	Salmonella_enterica_3211_Node1_2018.1.17_Final FIG CDS 1062459 1063742 . + 0 gene_id cds1026	Name=5-Enolpyruvylshikimate-3-phosphate synthase (EC 2.5.1.19)	Ontology_term=KEGG_ENZYME:2.5.1.19
cds1027	397.23	0.0234216	0.216006	0.10843	0.913654	0.998447	Salmonella_enterica_3211_Node1_2018.1.17_Final FIG CDS 1063885 1064646 . + 1 gene_id cds1027	Name=Putative metalloprotease yggG (EC 3.4.24.-)	Ontology_term=KEGG_ENZYME:3.4.24.-
cds1028	2489.6	-0.0164761	0.242172	-0.0680346	0.945758	0.998447	Salmonella_enterica_3211_Node1_2018.1.17_Final FIG CDS 1064819 1065502 . + 2 gene_id cds1028	Name=Cytidylate kinase (EC 2.7.4.25)	Ontology_term=KEGG_ENZYME:2.7.4.25
cds1029	75853.6	0.0282246	0.288028	0.0979925	0.921938	0.998447	Salmonella_enterica_3211_Node1_2018.1.17_Final FIG CDS 1065616 1067289 . + 1 gene_id cds1029	Name=SSU ribosomal protein S1p
cds1030	3472.18	-0.203306	0.170506	-1.19237	0.233117	0.998447	Salmonella_enterica_3211_Node1_2018.1.17_Final FIG CDS 1067445 1067729 . + 0 gene_id cds1030	Name=Integration host factor beta subunit
cds1031	173.561	-0.193955	0.232887	-0.832828	0.404942	0.998447	Salmonella_enterica_3211_Node1_2018.1.17_Final FIG CDS 1068010 1070223 . + 1 gene_id cds1031	Name=DNA internalization-related competence protein ComEC/Rec2
cds1032	2396.79	-0.177169	0.206737	-0.856979	0.391456	0.998447	Salmonella_enterica_3211_Node1_2018.1.17_Final FIG CDS 1070260 1072008 . + 1 gene_id cds1032	Name=Lipid A export ATP-binding/permease protein MsbA (EC 3.6.3.25)	Ontology_term=KEGG_ENZYME:3.6.3.25
cds1033	839.748	-0.137342	0.233273	-0.58876	0.556022	0.998447	Salmonella_enterica_3211_Node1_2018.1.17_Final FIG CDS 1072005 1072982 . + 0 gene_id cds1033	Name=Tetraacyldisaccharide 4'-kinase (EC 2.7.1.130)	Ontology_term=KEGG_ENZYME:2.7.1.130
cds1034	196.127	-0.0167875	0.277958	-0.0603958	0.95184	0.998447	Salmonella_enterica_3211_Node1_2018.1.17_Final FIG CDS 1073026 1074258 . + 1 gene_id cds1034	Name=FIG004798: Putative cytoplasmic protein
cds1035	195.134	-0.42035	0.204584	-2.05466	0.0399121	0.970118	Salmonella_enterica_3211_Node1_2018.1.17_Final FIG CDS 1074310 1074492 . + 1 gene_id cds1035	Name=FIG002473: Protein YcaR in KDO2-Lipid A biosynthesis cluster
cds1036	502.4	-0.124547	0.221656	-0.561895	0.574187	0.998447	Salmonella_enterica_3211_Node1_2018.1.17_Final FIG CDS 1074489 1075235 . + 0 gene_id cds1036	Name=3-deoxy-manno-octulosonate cytidylyltransferase (EC 2.7.7.38)	Ontology_term=KEGG_ENZYME:2.7.7.38
cds1037	179.682	-0.824719	0.371419	-2.22045	0.026388	0.95816	Salmonella_enterica_3211_Node1_2018.1.17_Final FIG CDS 1075446 1076339 . + 0 gene_id cds1037	Name=FIG00510082: hypothetical protein
cds1038	86.5151	-0.112939	0.257271	-0.438987	0.660671	0.998447	Salmonella_enterica_3211_Node1_2018.1.17_Final FIG CDS 1076319 1077095 . - 0 gene_id cds1038	Name=Membrane Protein Functionally coupled to the MukBEF Chromosome Partitioning Mechanism
cds1039	483.116	-0.00313984	0.217361	-0.0144453	0.988475	0.999561	Salmonella_enterica_3211_Node1_2018.1.17_Final FIG CDS 1077231 1078034 . + 0 gene_id cds1039	Name=S-adenosylmethionine-dependent methyltransferase Functionally Coupled to the MukBEF Chromosome Partitioning Mechanism
cds1040	690.152	-0.0737767	0.218285	-0.337984	0.735375	0.998447	Salmonella_enterica_3211_Node1_2018.1.17_Final FIG CDS 1078027 1079349 . + 1 gene_id cds1040	Name=Chromosome partition protein MukF
cds1041	528.443	-0.158255	0.173094	-0.914271	0.360575	0.998447	Salmonella_enterica_3211_Node1_2018.1.17_Final FIG CDS 1079336 1080034 . + 2 gene_id cds1041	Name=Chromosome partition protein MukE
cds1042	4500.59	-0.0698313	0.176133	-0.396469	0.691759	0.998447	Salmonella_enterica_3211_Node1_2018.1.17_Final FIG CDS 1080034 1084500 . + 1 gene_id cds1042	Name=Chromosome partition protein MukB
cds1043	1009.64	-0.00420416	0.257175	-0.0163475	0.986957	0.999561	Salmonella_enterica_3211_Node1_2018.1.17_Final FIG CDS 1084845 1086686 . + 0 gene_id cds1043	Name=L%2CD-transpeptidase YcbB
cds1044	565.564	0.0662036	0.216994	0.305094	0.760295	0.998447	Salmonella_enterica_3211_Node1_2018.1.17_Final FIG CDS 1086946 1087494 . + 1 gene_id cds1044	Name=FIG001587: exported protein
cds1045	898.179	-0.00611383	0.238826	-0.0255996	0.979577	0.999561	Salmonella_enterica_3211_Node1_2018.1.17_Final FIG CDS 1087522 1088169 . + 1 gene_id cds1045	Name=Hypothetical metal-binding enzyme%2C YcbL homolog
cds1046	6185.74	0.287939	0.332943	0.864828	0.387133	0.998447	Salmonella_enterica_3211_Node1_2018.1.17_Final FIG CDS 1088231 1089421 . - 2 gene_id cds1046	Name=Aspartate aminotransferase (EC 2.6.1.1)	Ontology_term=KEGG_ENZYME:2.6.1.1
cds1047	3020.55	-0.210623	0.223636	-0.941808	0.346291	0.998447	Salmonella_enterica_3211_Node1_2018.1.17_Final FIG CDS 1089606 1090697 . - 0 gene_id cds1047	Name=Outer membrane protein F precursor
cds1048	96.8062	0.000482704	0.299167	0.00161349	0.998713	0.999561	Salmonella_enterica_3211_Node1_2018.1.17_Final FIG CDS 1090987 1091139 . + 1 gene_id cds1048	Name=hypothetical protein
cds1049	12.7063	0.108553	0.537458	0.201974	0.839937	0.998447	Salmonella_enterica_3211_Node1_2018.1.17_Final FIG CDS 1091228 1091347 . - 2 gene_id cds1049	Name=Asparaginyl-tRNA synthetase (EC 6.1.1.22)	Ontology_term=KEGG_ENZYME:6.1.1.22
cds1050	5049.86	0.136419	0.316059	0.431625	0.666014	0.998447	Salmonella_enterica_3211_Node1_2018.1.17_Final FIG CDS 1091304 1092641 . - 0 gene_id cds1050	Name=Asparaginyl-tRNA synthetase (EC 6.1.1.22)	Ontology_term=KEGG_ENZYME:6.1.1.22
cds1051	201.019	-0.44641	0.307069	-1.45378	0.146008	0.998447	Salmonella_enterica_3211_Node1_2018.1.17_Final FIG CDS 1092905 1093366 . - 2 gene_id cds1051	Name=Leucine-responsive regulatory protein%2C regulator for leucine (or lrp) regulon and high-affinity branched-chain amino acid transport system
cds1052	9.91588	-0.526647	0.724743	-0.726667	0.46743	0.998447	Salmonella_enterica_3211_Node1_2018.1.17_Final FIG CDS 1093363 1093584 . - 1 gene_id cds1052	Name=FIG01047584: hypothetical protein
cds1053	50.7528	-0.00487558	0.34038	-0.0143239	0.988572	0.999561	Salmonella_enterica_3211_Node1_2018.1.17_Final FIG CDS 1093683 1094897 . + 0 gene_id cds1053	Name=Threonine dehydratase (EC 4.3.1.19)	Ontology_term=KEGG_ENZYME:4.3.1.19
cds1054	2.45893	0.19653	1.29002	0.152347	0.878913	0.998447	Salmonella_enterica_3211_Node1_2018.1.17_Final FIG CDS 1094970 1095128 . + 0 gene_id cds1054	Name=FIG01045169: hypothetical protein
cds1055	30.7294	0.465162	0.423661	1.09796	0.272224	0.998447	Salmonella_enterica_3211_Node1_2018.1.17_Final FIG CDS 1095142 1096578 . + 1 gene_id cds1055	Name=Putative ion:amino acid symporter
cds1056	935.718	-0.00257714	0.253502	-0.0101662	0.991889	0.999561	Salmonella_enterica_3211_Node1_2018.1.17_Final FIG CDS 1096656 1097858 . - 0 gene_id cds1056	Name=Nicotinate phosphoribosyltransferase (EC 2.4.2.11)	Ontology_term=KEGG_ENZYME:2.4.2.11
cds1057	3373.41	-0.352424	0.199753	-1.7643	0.0776816	0.970118	Salmonella_enterica_3211_Node1_2018.1.17_Final FIG CDS 1098053 1099345 . - 2 gene_id cds1057	Name=Integrase
cds1058	32.0137	-0.117574	0.435255	-0.270126	0.787064	0.998447	Salmonella_enterica_3211_Node1_2018.1.17_Final FIG CDS 1099390 1099638 . - 1 gene_id cds1058	Name=Phage excisionase
cds1059	2.6268	-0.639723	1.10819	-0.577266	0.56376	0.998447	Salmonella_enterica_3211_Node1_2018.1.17_Final FIG CDS 1099679 1099918 . - 2 gene_id cds1059	Name=FIG00643583: hypothetical protein
cds1060	9.83023	0.527548	0.595233	0.886287	0.375463	0.998447	Salmonella_enterica_3211_Node1_2018.1.17_Final FIG CDS 1099961 1101070 . - 2 gene_id cds1060	Name=Gifsy-2 prophage RecT
cds1061	60.2698	-0.0801908	0.394843	-0.203095	0.83906	0.998447	Salmonella_enterica_3211_Node1_2018.1.17_Final FIG CDS 1101081 1103966 . - 0 gene_id cds1061	Name=Exodeoxyribonuclease VIII (EC 3.1.11.-)	Ontology_term=KEGG_ENZYME:3.1.11.-
cds1062	43.5965	-0.254992	0.504502	-0.505432	0.613255	0.998447	Salmonella_enterica_3211_Node1_2018.1.17_Final FIG CDS 1104414 1104572 . - 0 gene_id cds1062	Name=FIG01045596: hypothetical protein
cds1063	14.3429	0.751234	0.621693	1.20837	0.226906	0.998447	Salmonella_enterica_3211_Node1_2018.1.17_Final FIG CDS 1104694 1104840 . + 1 gene_id cds1063	Name=hypothetical protein
cds1064	2545.8	0.0800256	0.231416	0.345809	0.729486	0.998447	Salmonella_enterica_3211_Node1_2018.1.17_Final FIG CDS 1104875 1105081 . - 2 gene_id cds1064	Name=Phage CI-like repressor
cds1065	20.2917	-0.633997	0.506881	-1.25078	0.211015	0.998447	Salmonella_enterica_3211_Node1_2018.1.17_Final FIG CDS 1105835 1105984 . + 2 gene_id cds1065	Name=putative DNA-binding protein
cds1066	6.49512	-0.561052	0.867965	-0.646399	0.518021	0.998447	Salmonella_enterica_3211_Node1_2018.1.17_Final FIG CDS 1105975 1106091 . + 1 gene_id cds1066	Name=hypothetical protein
cds1067	270.781	-0.169488	0.258308	-0.656146	0.51173	0.998447	Salmonella_enterica_3211_Node1_2018.1.17_Final FIG CDS 1106138 1107052 . + 2 gene_id cds1067	Name=Origin specific replication initiation factor
cds1068	27.0957	0.25941	0.541966	0.478646	0.63219	0.998447	Salmonella_enterica_3211_Node1_2018.1.17_Final FIG CDS 1107055 1107804 . + 1 gene_id cds1068	Name=Bacteriophage-encoded homolog of DNA replication protein DnaC
cds1069	10.2823	0.526709	0.591688	0.890181	0.373369	0.998447	Salmonella_enterica_3211_Node1_2018.1.17_Final FIG CDS 1107815 1108162 . + 2 gene_id cds1069	Name=putative DNA-binding protein
cds1070	188.917	0.12253	0.218822	0.559951	0.575513	0.998447	Salmonella_enterica_3211_Node1_2018.1.17_Final FIG CDS 1108159 1108470 . + 1 gene_id cds1070	Name=FIG01045224: hypothetical protein
cds1071	6676.26	0.0435889	0.226464	0.192476	0.847369	0.998447	Salmonella_enterica_3211_Node1_2018.1.17_Final FIG CDS 1108686 1108838 . + 0 gene_id cds1071	Name=hypothetical protein
cds1072	401.003	-0.0630448	0.212607	-0.296532	0.766824	0.998447	Salmonella_enterica_3211_Node1_2018.1.17_Final FIG CDS 1109130 1109363 . + 0 gene_id cds1072	Name=DNA-damage-inducible protein I
cds1073	153.444	0.185462	0.288188	0.643547	0.519869	0.998447	Salmonella_enterica_3211_Node1_2018.1.17_Final FIG CDS 1109779 1110381 . + 1 gene_id cds1073	Name=hypothetical bacteriophage protein
cds1074	4.04149	0.543286	1.22453	0.44367	0.657281	0.998447	Salmonella_enterica_3211_Node1_2018.1.17_Final FIG CDS 1110381 1110587 . + 0 gene_id cds1074	Name=FIG01045325: hypothetical protein
cds1075	10.4771	1.49023	0.67549	2.20615	0.0273733	0.95816	Salmonella_enterica_3211_Node1_2018.1.17_Final FIG CDS 1110590 1111201 . + 2 gene_id cds1075	Name=Protein NinG
cds1076	37.9121	0.550293	0.40615	1.3549	0.175449	0.998447	Salmonella_enterica_3211_Node1_2018.1.17_Final FIG CDS 1111334 1112131 . + 2 gene_id cds1076	Name=Putative prophage antitermination protein
cds1077	247.737	-0.484836	0.373039	-1.29969	0.193707	0.998447	Salmonella_enterica_3211_Node1_2018.1.17_Final FIG CDS 1112950 1113399 . - 1 gene_id cds1077	Name=FIG00545237: hypothetical protein
cds1078	237.288	-0.208292	0.205386	-1.01415	0.310512	0.998447	Salmonella_enterica_3211_Node1_2018.1.17_Final FIG CDS 1113760 1114233 . - 1 gene_id cds1078	Name=GtgA
cds1079	0	NA	NA	NA	NA	NA	Salmonella_enterica_3211_Node1_2018.1.17_Final FIG CDS 1114716 1115051 . + 0 gene_id cds1079	Name=Phage holin
cds1080	21.7542	0.0987877	0.420654	0.234843	0.814331	0.998447	Salmonella_enterica_3211_Node1_2018.1.17_Final FIG CDS 1115038 1115487 . + 1 gene_id cds1080	Name=Phage lysozyme (EC 3.2.1.17)	Ontology_term=KEGG_ENZYME:3.2.1.17
cds1081	18.4982	0.474753	0.653626	0.726338	0.467631	0.998447	Salmonella_enterica_3211_Node1_2018.1.17_Final FIG CDS 1115484 1115984 . + 0 gene_id cds1081	Name=Phage outer membrane lytic protein Rz%3B Endopeptidase (EC 3.4.-.-)	Ontology_term=KEGG_ENZYME:3.4.-.-
cds1082	22.5401	-0.335758	0.423698	-0.792447	0.4281	0.998447	Salmonella_enterica_3211_Node1_2018.1.17_Final FIG CDS 1116192 1116725 . + 0 gene_id cds1082	Name=FIG01049225: hypothetical protein
cds1083	103.187	0.132998	0.326531	0.407307	0.683783	0.998447	Salmonella_enterica_3211_Node1_2018.1.17_Final FIG CDS 1116787 1118820 . + 1 gene_id cds1083	Name=Phage terminase%2C large subunit
cds1084	7.98669	1.25899	0.745627	1.6885	0.0913159	0.970118	Salmonella_enterica_3211_Node1_2018.1.17_Final FIG CDS 1118817 1119023 . + 0 gene_id cds1084	Name=FIG01047026: hypothetical protein
cds1085	64.0099	0.383267	0.34239	1.11939	0.262975	0.998447	Salmonella_enterica_3211_Node1_2018.1.17_Final FIG CDS 1119020 1120567 . + 2 gene_id cds1085	Name=Phage portal protein
cds1086	103.184	0.0663319	0.248843	0.266562	0.789807	0.998447	Salmonella_enterica_3211_Node1_2018.1.17_Final FIG CDS 1120518 1122572 . + 0 gene_id cds1086	Name=Prophage Clp protease-like protein
cds1087	23.5128	-0.0242465	0.471437	-0.051431	0.958982	0.998447	Salmonella_enterica_3211_Node1_2018.1.17_Final FIG CDS 1122663 1122986 . + 0 gene_id cds1087	Name=putative RecA/RadA recombinase
cds1088	2.84409	-0.541711	1.27076	-0.426288	0.669898	0.998447	Salmonella_enterica_3211_Node1_2018.1.17_Final FIG CDS 1122979 1123278 . + 1 gene_id cds1088	Name=ATP-binding sugar transporter-like protein
cds1089	9.93246	0.136356	0.779818	0.174856	0.861193	0.998447	Salmonella_enterica_3211_Node1_2018.1.17_Final FIG CDS 1123259 1123825 . + 2 gene_id cds1089	Name=Phage tail completion protein
cds1090	8.27966	0.379513	0.730029	0.519861	0.603161	0.998447	Salmonella_enterica_3211_Node1_2018.1.17_Final FIG CDS 1123822 1124223 . + 1 gene_id cds1090	Name=Phage minor tail protein
cds1091	35.3054	0.440668	0.369773	1.19173	0.233368	0.998447	Salmonella_enterica_3211_Node1_2018.1.17_Final FIG CDS 1124235 1124984 . + 0 gene_id cds1091	Name=Phage tail assembly
cds1092	15.6883	0.813679	0.591775	1.37498	0.169138	0.998447	Salmonella_enterica_3211_Node1_2018.1.17_Final FIG CDS 1125030 1125428 . + 0 gene_id cds1092	Name=Phage minor tail protein
cds1093	7.39028	0.334876	0.713037	0.469648	0.638607	0.998447	Salmonella_enterica_3211_Node1_2018.1.17_Final FIG CDS 1125491 1125754 . + 2 gene_id cds1093	Name=Phage minor tail protein
cds1094	152.643	0.0798532	0.260783	0.306206	0.759448	0.998447	Salmonella_enterica_3211_Node1_2018.1.17_Final FIG CDS 1125735 1128821 . + 0 gene_id cds1094	Name=Phage tail length tape-measure protein 1
cds1095	19.0127	-0.777286	0.547864	-1.41876	0.15597	0.998447	Salmonella_enterica_3211_Node1_2018.1.17_Final FIG CDS 1128818 1129150 . + 2 gene_id cds1095	Name=Phage minor tail protein
cds1096	340.028	-0.143221	0.205608	-0.696575	0.486069	0.998447	Salmonella_enterica_3211_Node1_2018.1.17_Final FIG CDS 1129249 1129746 . + 1 gene_id cds1096	Name=Attachment invasion locus protein precursor
cds1097	1867.17	-0.407922	0.222711	-1.83161	0.0670089	0.970118	Salmonella_enterica_3211_Node1_2018.1.17_Final FIG CDS 1129863 1130168 . - 0 gene_id cds1097	Name=Superoxide dismutase [Cu-Zn] precursor (EC 1.15.1.1)	Ontology_term=KEGG_ENZYME:1.15.1.1
cds1098	80.3661	-0.090901	0.29891	-0.304108	0.761045	0.998447	Salmonella_enterica_3211_Node1_2018.1.17_Final FIG CDS 1130486 1131181 . + 2 gene_id cds1098	Name=Phage minor tail protein
cds1099	41.3175	-0.140152	0.339995	-0.412219	0.680179	0.998447	Salmonella_enterica_3211_Node1_2018.1.17_Final FIG CDS 1131191 1131928 . + 2 gene_id cds1099	Name=Phage tail assembly protein
cds1100	41.5408	-0.117976	0.400375	-0.294665	0.76825	0.998447	Salmonella_enterica_3211_Node1_2018.1.17_Final FIG CDS 1131988 1132530 . + 1 gene_id cds1100	Name=Phage tail assembly protein I
cds1101	202.01	0.257101	0.282885	0.908851	0.363429	0.998447	Salmonella_enterica_3211_Node1_2018.1.17_Final FIG CDS 1132602 1135952 . + 0 gene_id cds1101	Name=Phage tail fiber protein
cds1102	6.38909	-0.148734	0.75065	-0.198141	0.842935	0.998447	Salmonella_enterica_3211_Node1_2018.1.17_Final FIG CDS 1135991 1136233 . + 2 gene_id cds1102	Name=FIG01046172: hypothetical protein
cds1103	56.7666	-0.19558	0.356277	-0.548954	0.583037	0.998447	Salmonella_enterica_3211_Node1_2018.1.17_Final FIG CDS 1136287 1138725 . + 1 gene_id cds1103	Name=Phage tail fiber protein
cds1104	29.2315	-0.0580958	0.373062	-0.155727	0.876248	0.998447	Salmonella_enterica_3211_Node1_2018.1.17_Final FIG CDS 1138725 1139306 . + 0 gene_id cds1104	Name=Phage tail fibers
cds1105	178.44	-0.427371	0.259976	-1.64389	0.100199	0.970118	Salmonella_enterica_3211_Node1_2018.1.17_Final FIG CDS 1139782 1140750 . + 1 gene_id cds1105	Name=Secreted effector protein
cds1106	40.5658	-0.0293983	0.344663	-0.0852957	0.932026	0.998447	Salmonella_enterica_3211_Node1_2018.1.17_Final FIG CDS 1141018 1141266 . + 1 gene_id cds1106	Name=Transposase
cds1107	63.1622	0.254804	0.332377	0.766611	0.443313	0.998447	Salmonella_enterica_3211_Node1_2018.1.17_Final FIG CDS 1141398 1142024 . - 0 gene_id cds1107	Name=Gifsy-2 prophage protein
cds1108	42.7634	0.20683	0.343185	0.602677	0.546723	0.998447	Salmonella_enterica_3211_Node1_2018.1.17_Final FIG CDS 1142006 1142155 . + 2 gene_id cds1108	Name=hypothetical protein
cds1109	1608.73	-0.047526	0.248119	-0.191545	0.848099	0.998447	Salmonella_enterica_3211_Node1_2018.1.17_Final FIG CDS 1142377 1143063 . - 1 gene_id cds1109	Name=FIG01046696: hypothetical protein
cds1110	33.9702	0.573884	0.378255	1.51719	0.129219	0.998447	Salmonella_enterica_3211_Node1_2018.1.17_Final FIG CDS 1143334 1143525 . - 1 gene_id cds1110	Name=Virulence protein msgA
cds1111	1667.06	-0.178164	0.195434	-0.911632	0.361963	0.998447	Salmonella_enterica_3211_Node1_2018.1.17_Final FIG CDS 1143952 1146564 . + 1 gene_id cds1111	Name=Membrane alanine aminopeptidase N (EC 3.4.11.2)	Ontology_term=KEGG_ENZYME:3.4.11.2
cds1112	1058.61	-0.214788	0.191664	-1.12065	0.262438	0.998447	Salmonella_enterica_3211_Node1_2018.1.17_Final FIG CDS 1146772 1147782 . + 1 gene_id cds1112	Name=Dihydroorotate dehydrogenase (EC 1.3.3.1)	Ontology_term=KEGG_ENZYME:1.3.3.1
cds1113	816.171	-0.0716949	0.237252	-0.302189	0.762508	0.998447	Salmonella_enterica_3211_Node1_2018.1.17_Final FIG CDS 1147948 1148490 . + 1 gene_id cds1113	Name=hypothetical protein
cds1114	211.156	0.105026	0.260667	0.402912	0.687013	0.998447	Salmonella_enterica_3211_Node1_2018.1.17_Final FIG CDS 1148487 1149596 . - 0 gene_id cds1114	Name=Flavodoxin reductases (ferredoxin-NADPH reductases) family 1
cds1115	903.746	-0.0451797	0.25377	-0.178034	0.858696	0.998447	Salmonella_enterica_3211_Node1_2018.1.17_Final FIG CDS 1149695 1151803 . + 2 gene_id cds1115	Name=23S rRNA (guanine-N-2-) -methyltransferase rlmL EC 2.1.1.-)	Ontology_term=KEGG_ENZYME:2.1.1.-
cds1116	873.542	-0.0890476	0.266504	-0.334133	0.73828	0.998447	Salmonella_enterica_3211_Node1_2018.1.17_Final FIG CDS 1151816 1153723 . + 2 gene_id cds1116	Name=COG0488: ATPase components of ABC transporters with duplicated ATPase domains
cds1117	537.455	-0.0292636	0.26133	-0.111979	0.91084	0.998447	Salmonella_enterica_3211_Node1_2018.1.17_Final FIG CDS 1153738 1154991 . + 1 gene_id cds1117	Name=Paraquat-inducible protein A
cds1118	1273.98	0.0211988	0.258199	0.0821027	0.934565	0.998447	Salmonella_enterica_3211_Node1_2018.1.17_Final FIG CDS 1154996 1156636 . + 2 gene_id cds1118	Name=Paraquat-inducible protein B
cds1119	390.226	-0.0766985	0.326704	-0.234764	0.814392	0.998447	Salmonella_enterica_3211_Node1_2018.1.17_Final FIG CDS 1156633 1157196 . + 1 gene_id cds1119	Name=Paraquat-inducible protein B
cds1120	25.6759	-0.170214	0.46025	-0.369829	0.71151	0.998447	Salmonella_enterica_3211_Node1_2018.1.17_Final FIG CDS 1157151 1157288 . - 0 gene_id cds1120	Name=hypothetical protein
cds1121	5507.21	-0.437633	0.249164	-1.7564	0.0790197	0.970118	Salmonella_enterica_3211_Node1_2018.1.17_Final FIG CDS 1157719 1158237 . - 1 gene_id cds1121	Name=3-hydroxyacyl-[acyl-carrier-protein] dehydratase%2C FabA form (EC 4.2.1.59)	Ontology_term=KEGG_ENZYME:4.2.1.59
cds1122	2808.07	-0.0877775	0.210194	-0.417602	0.676238	0.998447	Salmonella_enterica_3211_Node1_2018.1.17_Final FIG CDS 1158306 1160066 . - 0 gene_id cds1122	Name=ATP-dependent protease La (EC 3.4.21.53) Type II	Ontology_term=KEGG_ENZYME:3.4.21.53
cds1123	1129.62	-0.317281	0.220667	-1.43783	0.150484	0.998447	Salmonella_enterica_3211_Node1_2018.1.17_Final FIG CDS 1160252 1160704 . + 2 gene_id cds1123	Name=Macrodomain Ter protein YcbG
cds1124	65371.8	0.0034035	0.199275	0.0170794	0.986373	0.999561	Salmonella_enterica_3211_Node1_2018.1.17_Final FIG CDS 1160776 1161852 . - 1 gene_id cds1124	Name=Outer membrane protein A precursor
cds1125	1389.23	-0.645954	0.422229	-1.52987	0.12605	0.998447	Salmonella_enterica_3211_Node1_2018.1.17_Final FIG CDS 1162185 1162694 . - 0 gene_id cds1125	Name=Cell division inhibitor
cds1126	176.15	-0.305683	0.224998	-1.3586	0.174273	0.998447	Salmonella_enterica_3211_Node1_2018.1.17_Final FIG CDS 1162911 1163516 . + 0 gene_id cds1126	Name=DNA transformation protein TfoX
cds1127	765.015	-0.205237	0.211145	-0.972021	0.33104	0.998447	Salmonella_enterica_3211_Node1_2018.1.17_Final FIG CDS 1163503 1165656 . - 1 gene_id cds1127	Name=Putative efflux (PET) family inner membrane protein YccS
cds1128	116.278	-0.516599	0.340393	-1.51766	0.129101	0.998447	Salmonella_enterica_3211_Node1_2018.1.17_Final FIG CDS 1165675 1166121 . - 1 gene_id cds1128	Name=Inner membrane protein YccF
cds1129	564.692	0.0470633	0.207794	0.22649	0.82082	0.998447	Salmonella_enterica_3211_Node1_2018.1.17_Final FIG CDS 1166245 1168299 . + 1 gene_id cds1129	Name=DNA helicase IV
cds1130	505.403	-0.570962	0.308043	-1.85351	0.0638086	0.970118	Salmonella_enterica_3211_Node1_2018.1.17_Final FIG CDS 1168335 1168793 . - 0 gene_id cds1130	Name=Methylglyoxal synthase (EC 4.2.3.3)	Ontology_term=KEGG_ENZYME:4.2.3.3
cds1131	83.6907	0.14484	0.257277	0.562975	0.573452	0.998447	Salmonella_enterica_3211_Node1_2018.1.17_Final FIG CDS 1168888 1169550 . - 1 gene_id cds1131	Name=UPF0319 protein YccT precursor
cds1132	200.521	0.0417579	0.216533	0.192848	0.847078	0.998447	Salmonella_enterica_3211_Node1_2018.1.17_Final FIG CDS 1169721 1170137 . + 0 gene_id cds1132	Name=Succinyl-CoA synthetase%2C alpha subunit-related enzymes
cds1133	266.809	-0.110686	0.202713	-0.546024	0.585049	0.998447	Salmonella_enterica_3211_Node1_2018.1.17_Final FIG CDS 1170182 1170499 . - 2 gene_id cds1133	Name=hemimethylated DNA binding protein YccV
cds1134	448.547	-0.0954107	0.203	-0.470004	0.638353	0.998447	Salmonella_enterica_3211_Node1_2018.1.17_Final FIG CDS 1170557 1171768 . - 2 gene_id cds1134	Name=LSU m5C1962 methyltransferase RlmI
cds1135	162.555	-0.312509	0.308398	-1.01333	0.310901	0.998447	Salmonella_enterica_3211_Node1_2018.1.17_Final FIG CDS 1171983 1172531 . + 0 gene_id cds1135	Name=Protein ybcL precursor
cds1136	193.068	-0.189369	0.235706	-0.803411	0.421738	0.998447	Salmonella_enterica_3211_Node1_2018.1.17_Final FIG CDS 1172548 1173336 . + 1 gene_id cds1136	Name=AraC family transcription regulator
cds1137	38.2352	0.36852	0.370568	0.994473	0.319992	0.998447	Salmonella_enterica_3211_Node1_2018.1.17_Final FIG CDS 1173385 1173666 . + 1 gene_id cds1137	Name=Acylphosphate phosphohydrolase (EC 3.6.1.7)%2C putative	Ontology_term=KEGG_ENZYME:3.6.1.7
cds1138	730.424	-0.0872136	0.254956	-0.342074	0.732295	0.998447	Salmonella_enterica_3211_Node1_2018.1.17_Final FIG CDS 1173663 1173992 . - 0 gene_id cds1138	Name=tRNA 2-thiouridine synthesizing protein E (EC 2.8.1.-)	Ontology_term=KEGG_ENZYME:2.8.1.-
cds1139	1996.48	-0.105519	0.220185	-0.479227	0.631777	0.998447	Salmonella_enterica_3211_Node1_2018.1.17_Final FIG CDS 1174079 1174738 . - 2 gene_id cds1139	Name=Putative TEGT family carrier/transport protein
cds1140	34.9196	0.146139	0.371463	0.393413	0.694014	0.998447	Salmonella_enterica_3211_Node1_2018.1.17_Final FIG CDS 1174861 1175013 . + 1 gene_id cds1140	Name=hypothetical protein
cds1141	2709.36	-0.196062	0.576336	-0.340186	0.733716	0.998447	Salmonella_enterica_3211_Node1_2018.1.17_Final FIG CDS 1175359 1175862 . - 1 gene_id cds1141	Name=Pathogenicity island encoded protein: SPI3
cds1142	57.415	0.400722	0.358915	1.11648	0.264217	0.998447	Salmonella_enterica_3211_Node1_2018.1.17_Final FIG CDS 1176261 1177136 . - 0 gene_id cds1142	Name=FIG01046201: hypothetical protein
cds1143	338.941	0.344037	0.372586	0.923377	0.355811	0.998447	Salmonella_enterica_3211_Node1_2018.1.17_Final FIG CDS 1177684 1178025 . - 1 gene_id cds1143	Name=Invasion gene E protein (Pathogenicity island encoded protein: homologous to ipgE of Shigella)
cds1144	535.328	0.595467	0.380485	1.56502	0.117578	0.998447	Salmonella_enterica_3211_Node1_2018.1.17_Final FIG CDS 1178042 1179727 . - 2 gene_id cds1144	Name=Inositol phosphate phosphatase sopB (EC 3.1.3.-)	Ontology_term=KEGG_ENZYME:3.1.3.-
cds1145	965.441	-1.06242	1.12979	-0.940371	0.347027	0.998447	Salmonella_enterica_3211_Node1_2018.1.17_Final FIG CDS 1180089 1180229 . + 0 gene_id cds1145	Name=FIG01045843: hypothetical protein
cds1146	491.285	-0.623052	0.465896	-1.33732	0.181118	0.998447	Salmonella_enterica_3211_Node1_2018.1.17_Final FIG CDS 1180449 1182011 . - 0 gene_id cds1146	Name=Probable dipeptidase (EC 3.4.-.-)	Ontology_term=KEGG_ENZYME:3.4.-.-
cds1147	364.292	0.0280655	0.217333	0.129136	0.89725	0.998447	Salmonella_enterica_3211_Node1_2018.1.17_Final FIG CDS 1182091 1183455 . - 1 gene_id cds1147	Name=Putative two component system histidine kinase YedV
cds1148	177.939	0.0838005	0.210519	0.398065	0.690582	0.998447	Salmonella_enterica_3211_Node1_2018.1.17_Final FIG CDS 1183448 1184128 . - 2 gene_id cds1148	Name=Putative two-component system response regulator YedW
cds1149	464.744	0.0104461	0.228437	0.0457284	0.963527	0.998695	Salmonella_enterica_3211_Node1_2018.1.17_Final FIG CDS 1184264 1184674 . + 2 gene_id cds1149	Name=5-Hydroxyisourate Hydrolase (HIUase) (EC 3.5.2.17)	Ontology_term=KEGG_ENZYME:3.5.2.17
cds1150	51.4737	0.0219686	0.383074	0.057348	0.954268	0.998447	Salmonella_enterica_3211_Node1_2018.1.17_Final FIG CDS 1185007 1185519 . - 1 gene_id cds1150	Name=4-hydroxyphenylacetate 3-monooxygenase%2C reductase component (EC 1.6.8.-)	Ontology_term=KEGG_ENZYME:1.6.8.-
cds1151	68.3828	0.104734	0.296351	0.353413	0.723779	0.998447	Salmonella_enterica_3211_Node1_2018.1.17_Final FIG CDS 1185537 1187099 . - 0 gene_id cds1151	Name=4-hydroxyphenylacetate 3-monooxygenase (EC 1.14.13.3)	Ontology_term=KEGG_ENZYME:1.14.13.3
cds1152	444.962	-0.39325	0.299432	-1.31332	0.189076	0.998447	Salmonella_enterica_3211_Node1_2018.1.17_Final FIG CDS 1187317 1187757 . - 1 gene_id cds1152	Name=Homoprotocatechuate degradative operon repressor
cds1153	25.4808	0.253907	0.454221	0.558996	0.576165	0.998447	Salmonella_enterica_3211_Node1_2018.1.17_Final FIG CDS 1188032 1189321 . + 2 gene_id cds1153	Name=5-carboxymethyl-2-oxo-hex-3- ene-1%2C7-dioate decarboxylase (EC 4.1.1.68) / 2-hydroxyhepta-2%2C4-diene-1%2C7-dioate isomerase (EC 5.3.3.-)	Ontology_term=KEGG_ENZYME:4.1.1.68,KEGG_ENZYME:5.3.3.-
cds1154	32.7978	0.378145	0.396438	0.953857	0.340156	0.998447	Salmonella_enterica_3211_Node1_2018.1.17_Final FIG CDS 1189318 1190784 . + 1 gene_id cds1154	Name=5-carboxymethyl-2-hydroxymuconate semialdehyde dehydrogenase (EC 1.2.1.60)	Ontology_term=KEGG_ENZYME:1.2.1.60
cds1155	44.4265	0.130024	0.322413	0.403285	0.686738	0.998447	Salmonella_enterica_3211_Node1_2018.1.17_Final FIG CDS 1190786 1191637 . + 2 gene_id cds1155	Name=3%2C4-dihydroxyphenylacetate 2%2C3-dioxygenase (EC 1.13.11.15)	Ontology_term=KEGG_ENZYME:1.13.11.15
cds1156	9.24847	0.167088	0.603871	0.276695	0.782014	0.998447	Salmonella_enterica_3211_Node1_2018.1.17_Final FIG CDS 1191647 1192027 . + 2 gene_id cds1156	Name=5-carboxymethyl-2-hydroxymuconate delta-isomerase (EC 5.3.3.10)	Ontology_term=KEGG_ENZYME:5.3.3.10
cds1157	15.5932	-0.241678	0.510659	-0.473267	0.636023	0.998447	Salmonella_enterica_3211_Node1_2018.1.17_Final FIG CDS 1192170 1192973 . + 0 gene_id cds1157	Name=2-oxo-hepta-3-ene-1%2C7-dioic acid hydratase (EC 4.2.-.-)	Ontology_term=KEGG_ENZYME:4.2.-.-
cds1158	7.67213	0.101669	0.674493	0.150734	0.880186	0.998447	Salmonella_enterica_3211_Node1_2018.1.17_Final FIG CDS 1192984 1193775 . + 1 gene_id cds1158	Name=2%2C4-dihydroxyhept-2-ene-1%2C7-dioic acid aldolase (EC 4.1.2.-)	Ontology_term=KEGG_ENZYME:4.1.2.-
cds1159	76.2505	-0.274616	0.295909	-0.928041	0.353386	0.998447	Salmonella_enterica_3211_Node1_2018.1.17_Final FIG CDS 1193847 1195223 . + 0 gene_id cds1159	Name=4-hydroxyphenylacetate symporter%2C major facilitator superfamily (MFS)
cds1160	30.1015	0.560189	0.412497	1.35804	0.17445	0.998447	Salmonella_enterica_3211_Node1_2018.1.17_Final FIG CDS 1195233 1196129 . + 0 gene_id cds1160	Name=Transcriptional activator of 4-hydroxyphenylacetate 3-monooxygenase operon%2C XylS/AraC family
cds1161	110.055	-0.0184813	0.31178	-0.0592768	0.952732	0.998447	Salmonella_enterica_3211_Node1_2018.1.17_Final FIG CDS 1196143 1197081 . + 1 gene_id cds1161	Name=Ribonuclease Z (EC 3.1.26.11)	Ontology_term=KEGG_ENZYME:3.1.26.11
cds1162	15.9538	0.653907	0.652651	1.00193	0.31638	0.998447	Salmonella_enterica_3211_Node1_2018.1.17_Final FIG CDS 1198299 1198454 . + 0 gene_id cds1162	Name=FIG01045683: hypothetical protein
cds1163	229.522	0.104906	0.215819	0.486082	0.626909	0.998447	Salmonella_enterica_3211_Node1_2018.1.17_Final FIG CDS 1198505 1198810 . - 2 gene_id cds1163	Name=Chaperone-modulator protein CbpM
cds1164	456.69	-0.220767	0.257852	-0.85618	0.391898	0.998447	Salmonella_enterica_3211_Node1_2018.1.17_Final FIG CDS 1198810 1199730 . - 1 gene_id cds1164	Name=DnaJ-class molecular chaperone CbpA
cds1165	87.5373	0.161466	0.266674	0.605481	0.54486	0.998447	Salmonella_enterica_3211_Node1_2018.1.17_Final FIG CDS 1199965 1200327 . + 1 gene_id cds1165	Name=Suppression of copper sensitivity: putative copper binding protein ScsA
cds1166	85.184	0.251146	0.274412	0.915217	0.360078	0.998447	Salmonella_enterica_3211_Node1_2018.1.17_Final FIG CDS 1200376 1202262 . + 1 gene_id cds1166	Name=Membrane protein%2C suppressor for copper-sensitivity ScsB
cds1167	35.707	-0.212313	0.372401	-0.57012	0.568597	0.998447	Salmonella_enterica_3211_Node1_2018.1.17_Final FIG CDS 1202259 1202882 . + 0 gene_id cds1167	Name=Secreted protein%2C suppressor for copper-sensitivity ScsC
cds1168	30.1451	0.104459	0.368917	0.283152	0.77706	0.998447	Salmonella_enterica_3211_Node1_2018.1.17_Final FIG CDS 1202872 1203378 . + 1 gene_id cds1168	Name=Membrane protein%2C suppressor for copper-sensitivity ScsD
cds1169	233.141	-0.0967314	0.223328	-0.433135	0.664916	0.998447	Salmonella_enterica_3211_Node1_2018.1.17_Final FIG CDS 1203511 1204752 . + 1 gene_id cds1169	Name=Glucose-1-phosphatase (EC 3.1.3.10)	Ontology_term=KEGG_ENZYME:3.1.3.10
cds1170	1106.97	-0.563496	0.309149	-1.82273	0.0683437	0.970118	Salmonella_enterica_3211_Node1_2018.1.17_Final FIG CDS 1204786 1205013 . - 1 gene_id cds1170	Name=FIG00895798: hypothetical protein
cds1171	1202.58	-0.645927	0.277914	-2.3242	0.0201147	0.95816	Salmonella_enterica_3211_Node1_2018.1.17_Final FIG CDS 1205034 1205630 . - 0 gene_id cds1171	Name=Flavoprotein WrbA
cds1172	59.2417	-0.209931	0.363992	-0.576747	0.564111	0.998447	Salmonella_enterica_3211_Node1_2018.1.17_Final FIG CDS 1205860 1205988 . + 1 gene_id cds1172	Name=FIG01045408: hypothetical protein
cds1173	521.356	-0.0371124	0.311461	-0.119156	0.905152	0.998447	Salmonella_enterica_3211_Node1_2018.1.17_Final FIG CDS 1206015 1206182 . + 0 gene_id cds1173	Name=Conidiation-specific protein 10
cds1174	132.903	-0.0530547	0.293028	-0.181057	0.856323	0.998447	Salmonella_enterica_3211_Node1_2018.1.17_Final FIG CDS 1206319 1206957 . + 1 gene_id cds1174	Name=Transcriptional regulator RutR of pyrimidine catabolism (TetR family)
cds1175	321.017	-0.0133669	0.282688	-0.0472851	0.962286	0.998695	Salmonella_enterica_3211_Node1_2018.1.17_Final FIG CDS 1206954 1207349 . - 0 gene_id cds1175	Name=Putative secreted protein
cds1176	840.863	0.249869	0.484411	0.51582	0.60598	0.998447	Salmonella_enterica_3211_Node1_2018.1.17_Final FIG CDS 1207408 1211370 . - 1 gene_id cds1176	Name=Transcriptional repressor of PutA and PutP / Proline dehydrogenase (EC 1.5.99.8) (Proline oxidase) / Delta-1-pyrroline-5-carboxylate dehydrogenase (EC 1.2.1.88)	Ontology_term=KEGG_ENZYME:1.5.99.8,KEGG_ENZYME:1.2.1.88
cds1177	5.25863	1.16255	1.07361	1.08284	0.278879	0.998447	Salmonella_enterica_3211_Node1_2018.1.17_Final FIG CDS 1211431 1211562 . + 1 gene_id cds1177	Name=FIG00639374: hypothetical protein
cds1178	316.967	0.24183	0.273229	0.885081	0.376113	0.998447	Salmonella_enterica_3211_Node1_2018.1.17_Final FIG CDS 1211792 1213300 . + 2 gene_id cds1178	Name=Proline/sodium symporter PutP (TC 2.A.21.2.1) @ Propionate/sodium symporter
cds1179	364.813	0.0307762	0.317351	0.0969783	0.922744	0.998447	Salmonella_enterica_3211_Node1_2018.1.17_Final FIG CDS 1214193 1214981 . + 0 gene_id cds1179	Name=Phosphate starvation-inducible protein PhoH%2C predicted ATPase
cds1180	982.302	-0.00258398	0.197538	-0.0130809	0.989563	0.999561	Salmonella_enterica_3211_Node1_2018.1.17_Final FIG CDS 1215087 1215968 . - 0 gene_id cds1180	Name=Sialic acid utilization regulator%2C RpiR family
cds1181	866.975	0.0562364	0.248106	0.226663	0.820686	0.998447	Salmonella_enterica_3211_Node1_2018.1.17_Final FIG CDS 1216253 1217749 . - 2 gene_id cds1181	Name=Predicted sialic acid transporter
cds1182	30.7726	0.465347	0.47478	0.980133	0.32702	0.998447	Salmonella_enterica_3211_Node1_2018.1.17_Final FIG CDS 1218086 1218682 . - 2 gene_id cds1182	Name=N-acetylmannosamine-6-phosphate 2-epimerase (EC 5.1.3.9)	Ontology_term=KEGG_ENZYME:5.1.3.9
cds1183	31.1579	0.16022	0.456438	0.351023	0.725571	0.998447	Salmonella_enterica_3211_Node1_2018.1.17_Final FIG CDS 1219284 1220432 . + 0 gene_id cds1183	Name=Sialic acid-induced transmembrane protein YjhT(NanM)%2C possible mutarotase
cds1184	22.4425	-0.328669	0.562305	-0.584503	0.558882	0.998447	Salmonella_enterica_3211_Node1_2018.1.17_Final FIG CDS 1220478 1221170 . + 0 gene_id cds1184	Name=N-acetylneuraminic acid outer membrane channel protein NanC
cds1185	34.8796	0.343982	0.469896	0.73204	0.464144	0.998447	Salmonella_enterica_3211_Node1_2018.1.17_Final FIG CDS 1221453 1222733 . + 0 gene_id cds1185	Name=Sialic acid transporter (permease) NanT
cds1186	602.541	-0.105109	0.187731	-0.55989	0.575554	0.998447	Salmonella_enterica_3211_Node1_2018.1.17_Final FIG CDS 1222747 1223850 . + 1 gene_id cds1186	Name=FIG00553873: hypothetical protein
cds1187	5.58962	0.324336	0.870979	0.372381	0.70961	0.998447	Salmonella_enterica_3211_Node1_2018.1.17_Final FIG CDS 1224347 1224511 . - 2 gene_id cds1187	Name=FIG01046704: hypothetical protein
cds1188	604.372	0.300957	0.28583	1.05292	0.292376	0.998447	Salmonella_enterica_3211_Node1_2018.1.17_Final FIG CDS 1224510 1225448 . + 0 gene_id cds1188	Name=D-3-phosphoglycerate dehydrogenase (EC 1.1.1.95)	Ontology_term=KEGG_ENZYME:1.1.1.95
cds1189	1103.89	-0.0717451	0.20599	-0.348295	0.727619	0.998447	Salmonella_enterica_3211_Node1_2018.1.17_Final FIG CDS 1225533 1226270 . + 0 gene_id cds1189	Name=Putative hydrolase YcdX (EC 3.1.-.-)	Ontology_term=KEGG_ENZYME:3.1.-.-
cds1190	597.502	0.0672683	0.205385	0.327523	0.743273	0.998447	Salmonella_enterica_3211_Node1_2018.1.17_Final FIG CDS 1226294 1226848 . + 2 gene_id cds1190	Name=Putative oxidoreductase component of anaerobic dehydrogenases%3B Functional role page for Chaperone protein TorD
cds1191	774.117	-0.0667561	0.176079	-0.379126	0.704594	0.998447	Salmonella_enterica_3211_Node1_2018.1.17_Final FIG CDS 1226937 1227431 . + 0 gene_id cds1191	Name=Inner membrane protein YcdZ
cds1192	123.191	0.0481269	0.343067	0.140284	0.888436	0.998447	Salmonella_enterica_3211_Node1_2018.1.17_Final FIG CDS 1227470 1228303 . - 2 gene_id cds1192	Name=Curli production assembly/transport component CsgG
cds1193	6.00811	1.25166	0.787091	1.59023	0.111783	0.983927	Salmonella_enterica_3211_Node1_2018.1.17_Final FIG CDS 1228330 1228746 . - 1 gene_id cds1193	Name=Curli production assembly/transport component CsgF
cds1194	9.15366	0.680021	0.665652	1.02159	0.306977	0.998447	Salmonella_enterica_3211_Node1_2018.1.17_Final FIG CDS 1228773 1229168 . - 0 gene_id cds1194	Name=Curli production assembly/transport component CsgE
cds1195	30.9715	0.0250196	0.407747	0.0613605	0.951072	0.998447	Salmonella_enterica_3211_Node1_2018.1.17_Final FIG CDS 1229173 1229823 . - 1 gene_id cds1195	Name=Transcriptional regulator CsgD for 2nd curli operon
cds1196	6.78896	0.377845	0.785529	0.481007	0.630511	0.998447	Salmonella_enterica_3211_Node1_2018.1.17_Final FIG CDS 1230578 1231033 . + 2 gene_id cds1196	Name=Minor curlin subunit CsgB%2C nucleation component of curlin monomers
cds1197	86.0941	0.107026	0.26952	0.397098	0.691295	0.998447	Salmonella_enterica_3211_Node1_2018.1.17_Final FIG CDS 1231075 1231530 . + 1 gene_id cds1197	Name=Major curlin subunit precursor CsgA
cds1198	82.0215	0.0762389	0.312235	0.244172	0.807098	0.998447	Salmonella_enterica_3211_Node1_2018.1.17_Final FIG CDS 1231592 1231918 . + 2 gene_id cds1198	Name=Putative curli production protein CsgC
cds1199	98.5413	-0.25119	0.316239	-0.794303	0.427019	0.998447	Salmonella_enterica_3211_Node1_2018.1.17_Final FIG CDS 1232049 1232369 . + 0 gene_id cds1199	Name=putative periplasmic protein
cds1200	141.931	0.357932	0.335817	1.06585	0.28649	0.998447	Salmonella_enterica_3211_Node1_2018.1.17_Final FIG CDS 1232458 1232997 . + 1 gene_id cds1200	Name=COG2110%2C Macro domain%2C possibly ADP-ribose binding module
cds1201	533.502	0.00840335	0.278731	0.0301487	0.975949	0.999561	Salmonella_enterica_3211_Node1_2018.1.17_Final FIG CDS 1233116 1234420 . + 2 gene_id cds1201	Name=Cardiolipin synthetase (EC 2.7.8.-)	Ontology_term=KEGG_ENZYME:2.7.8.-
cds1202	789.26	-0.042698	0.216504	-0.197216	0.843659	0.998447	Salmonella_enterica_3211_Node1_2018.1.17_Final FIG CDS 1234437 1235591 . - 0 gene_id cds1202	Name=Glucans biosynthesis protein C (EC 2.1.-.-)	Ontology_term=KEGG_ENZYME:2.1.-.-
cds1203	2557.28	-0.135096	0.157129	-0.859778	0.389911	0.998447	Salmonella_enterica_3211_Node1_2018.1.17_Final FIG CDS 1235845 1237398 . + 1 gene_id cds1203	Name=Glucans biosynthesis protein G precursor
cds1204	3036.9	-0.145477	0.240287	-0.60543	0.544894	0.998447	Salmonella_enterica_3211_Node1_2018.1.17_Final FIG CDS 1237391 1239934 . + 2 gene_id cds1204	Name=Glucans biosynthesis glucosyltransferase H (EC 2.4.1.-)	Ontology_term=KEGG_ENZYME:2.4.1.-
cds1205	221.871	0.0526354	0.30203	0.174272	0.861652	0.998447	Salmonella_enterica_3211_Node1_2018.1.17_Final FIG CDS 1240032 1240235 . + 0 gene_id cds1205	Name=Putative outer membrane lipoprotein
cds1206	267.439	0.0361854	0.285995	0.126525	0.899316	0.998447	Salmonella_enterica_3211_Node1_2018.1.17_Final FIG CDS 1240236 1240610 . - 0 gene_id cds1206	Name=Acidic protein msyB
cds1207	200.841	-0.0762231	0.203508	-0.374546	0.707998	0.998447	Salmonella_enterica_3211_Node1_2018.1.17_Final FIG CDS 1240692 1241906 . - 0 gene_id cds1207	Name=Multidrug-efflux transporter%2C major facilitator superfamily (MFS) (TC 2.A.1)
cds1208	370.138	-0.1823	0.212378	-0.858376	0.390685	0.998447	Salmonella_enterica_3211_Node1_2018.1.17_Final FIG CDS 1242061 1242981 . - 1 gene_id cds1208	Name=Lipid A biosynthesis lauroyl acyltransferase (EC 2.3.1.-)	Ontology_term=KEGG_ENZYME:2.3.1.-
cds1209	787.182	0.641845	0.568058	1.12989	0.258521	0.998447	Salmonella_enterica_3211_Node1_2018.1.17_Final FIG CDS 1243201 1244253 . + 1 gene_id cds1209	Name=Rhodanese domain protein%2C Enterobacterial subgroup%2C YceA homolog
cds1210	594.359	-0.23708	0.240005	-0.987813	0.323244	0.998447	Salmonella_enterica_3211_Node1_2018.1.17_Final FIG CDS 1244305 1244880 . - 1 gene_id cds1210	Name=Protein yceI precursor
cds1211	49.1246	0.656033	0.359436	1.82518	0.0679744	0.970118	Salmonella_enterica_3211_Node1_2018.1.17_Final FIG CDS 1244877 1245455 . - 0 gene_id cds1211	Name=Cytochrome B561
cds1212	6.23017	1.57272	0.849235	1.85193	0.0640364	0.970118	Salmonella_enterica_3211_Node1_2018.1.17_Final FIG CDS 1245460 1245663 . + 1 gene_id cds1212	Name=FIG01045781: hypothetical protein
cds1213	14.3823	-0.358606	0.774118	-0.463245	0.643189	0.998447	Salmonella_enterica_3211_Node1_2018.1.17_Final FIG CDS 1245712 1245825 . - 1 gene_id cds1213	Name=hypothetical protein
cds1214	457.745	-0.0213211	0.183432	-0.116234	0.907467	0.998447	Salmonella_enterica_3211_Node1_2018.1.17_Final FIG CDS 1245866 1246984 . - 2 gene_id cds1214	Name=N-methyl-L-amino-acid oxidase (EC 1.5.3.2)%3B N-methyl-L-tryptophan oxidase (EC 1.5.3.-)	Ontology_term=KEGG_ENZYME:1.5.3.2,KEGG_ENZYME:1.5.3.-
cds1215	1781.12	-0.227246	0.159064	-1.42864	0.153107	0.998447	Salmonella_enterica_3211_Node1_2018.1.17_Final FIG CDS 1247097 1247351 . - 0 gene_id cds1215	Name=FIG074102: hypothetical protein
cds1216	488.658	-0.214037	0.33719	-0.634766	0.525581	0.998447	Salmonella_enterica_3211_Node1_2018.1.17_Final FIG CDS 1247641 1247886 . - 1 gene_id cds1216	Name=DNA-damage-inducible protein I
cds1217	1021.4	0.292387	0.303933	0.962013	0.336043	0.998447	Salmonella_enterica_3211_Node1_2018.1.17_Final FIG CDS 1247960 1249006 . - 2 gene_id cds1217	Name=Dihydroorotase (EC 3.5.2.3)	Ontology_term=KEGG_ENZYME:3.5.2.3
cds1218	5764.81	-0.339342	0.186667	-1.8179	0.0690794	0.970118	Salmonella_enterica_3211_Node1_2018.1.17_Final FIG CDS 1249111 1249671 . - 1 gene_id cds1218	Name=Putative lipoprotein yceB precursor
cds1219	1204.95	-0.204373	0.180572	-1.13181	0.257716	0.998447	Salmonella_enterica_3211_Node1_2018.1.17_Final FIG CDS 1249796 1250443 . - 2 gene_id cds1219	Name=Glutaredoxin 2
cds1220	193.339	-0.0514336	0.244276	-0.210556	0.833234	0.998447	Salmonella_enterica_3211_Node1_2018.1.17_Final FIG CDS 1250507 1251715 . - 2 gene_id cds1220	Name=MFS superfamily export protein YceL
cds1221	483.925	-0.441997	0.309773	-1.42684	0.153626	0.998447	Salmonella_enterica_3211_Node1_2018.1.17_Final FIG CDS 1251952 1252536 . + 1 gene_id cds1221	Name=Ribosomal-protein-S5p-alanine acetyltransferase
cds1222	349.649	-0.304151	0.276221	-1.10112	0.270845	0.998447	Salmonella_enterica_3211_Node1_2018.1.17_Final FIG CDS 1252572 1253219 . + 0 gene_id cds1222	Name=Protein of unknown function YceH
cds1223	330.653	0.0702111	0.228058	0.307865	0.758185	0.998447	Salmonella_enterica_3211_Node1_2018.1.17_Final FIG CDS 1253221 1254144 . + 1 gene_id cds1223	Name=Virulence factor MviM
cds1224	558.442	-0.00811996	0.175606	-0.0462396	0.963119	0.998695	Salmonella_enterica_3211_Node1_2018.1.17_Final FIG CDS 1254409 1255983 . + 1 gene_id cds1224	Name=Proposed peptidoglycan lipid II flippase MurJ
cds1225	850.578	-0.140512	0.232512	-0.604322	0.54563	0.998447	Salmonella_enterica_3211_Node1_2018.1.17_Final FIG CDS 1256065 1256457 . - 1 gene_id cds1225	Name=Flagellar biosynthesis protein FlgN
cds1226	1065.76	-0.224045	0.30943	-0.724058	0.46903	0.998447	Salmonella_enterica_3211_Node1_2018.1.17_Final FIG CDS 1256492 1256785 . - 2 gene_id cds1226	Name=Negative regulator of flagellin synthesis FlgM
cds1227	725.822	0.0081735	0.304138	0.0268743	0.97856	0.999561	Salmonella_enterica_3211_Node1_2018.1.17_Final FIG CDS 1256877 1257536 . - 0 gene_id cds1227	Name=Flagellar basal-body P-ring formation protein FlgA
cds1228	550.868	-0.179567	0.289112	-0.621097	0.534536	0.998447	Salmonella_enterica_3211_Node1_2018.1.17_Final FIG CDS 1257693 1258109 . + 0 gene_id cds1228	Name=Flagellar basal-body rod protein FlgB
cds1229	330.713	-0.193721	0.271425	-0.713718	0.475402	0.998447	Salmonella_enterica_3211_Node1_2018.1.17_Final FIG CDS 1258113 1258517 . + 0 gene_id cds1229	Name=Flagellar basal-body rod protein FlgC
cds1230	584.851	-0.00737698	0.298816	-0.0246874	0.980304	0.999561	Salmonella_enterica_3211_Node1_2018.1.17_Final FIG CDS 1258529 1259227 . + 2 gene_id cds1230	Name=Flagellar basal-body rod modification protein FlgD
cds1231	1364.23	-0.122417	0.234009	-0.523127	0.600886	0.998447	Salmonella_enterica_3211_Node1_2018.1.17_Final FIG CDS 1259254 1260465 . + 1 gene_id cds1231	Name=Flagellar hook protein FlgE
cds1232	568.526	-0.16818	0.248875	-0.675761	0.499192	0.998447	Salmonella_enterica_3211_Node1_2018.1.17_Final FIG CDS 1260486 1261241 . + 0 gene_id cds1232	Name=Flagellar basal-body rod protein FlgF
cds1233	662.202	-0.282829	0.234919	-1.20394	0.228611	0.998447	Salmonella_enterica_3211_Node1_2018.1.17_Final FIG CDS 1261255 1262037 . + 1 gene_id cds1233	Name=Flagellar basal-body rod protein FlgG
cds1234	297.589	-0.25819	0.234684	-1.10016	0.271262	0.998447	Salmonella_enterica_3211_Node1_2018.1.17_Final FIG CDS 1262125 1262790 . + 1 gene_id cds1234	Name=Flagellar L-ring protein FlgH
cds1235	393.081	-0.294999	0.215126	-1.37128	0.170287	0.998447	Salmonella_enterica_3211_Node1_2018.1.17_Final FIG CDS 1262802 1263899 . + 0 gene_id cds1235	Name=Flagellar P-ring protein FlgI
cds1236	392.843	-0.218372	0.24796	-0.880673	0.378495	0.998447	Salmonella_enterica_3211_Node1_2018.1.17_Final FIG CDS 1263899 1264849 . + 2 gene_id cds1236	Name=Flagellar protein FlgJ [peptidoglycan hydrolase] (EC 3.2.1.-)	Ontology_term=KEGG_ENZYME:3.2.1.-
cds1237	2243.68	0.0355331	0.169931	0.209103	0.834368	0.998447	Salmonella_enterica_3211_Node1_2018.1.17_Final FIG CDS 1264914 1266575 . + 0 gene_id cds1237	Name=Flagellar hook-associated protein FlgK
cds1238	1538.28	-0.0511087	0.189661	-0.269474	0.787565	0.998447	Salmonella_enterica_3211_Node1_2018.1.17_Final FIG CDS 1266590 1267543 . + 2 gene_id cds1238	Name=Flagellar hook-associated protein FlgL
cds1239	5487.5	-0.157198	0.161136	-0.975564	0.329281	0.998447	Salmonella_enterica_3211_Node1_2018.1.17_Final FIG CDS 1267800 1271003 . - 0 gene_id cds1239	Name=Ribonuclease E (EC 3.1.26.12)	Ontology_term=KEGG_ENZYME:3.1.26.12
cds1240	1455.93	0.329053	0.180765	1.82033	0.0687084	0.970118	Salmonella_enterica_3211_Node1_2018.1.17_Final FIG CDS 1271577 1272536 . + 0 gene_id cds1240	Name=Ribosomal large subunit pseudouridine synthase C (EC 4.2.1.70)	Ontology_term=KEGG_ENZYME:4.2.1.70
cds1241	559.292	-0.24333	0.260798	-0.933022	0.350809	0.998447	Salmonella_enterica_3211_Node1_2018.1.17_Final FIG CDS 1272674 1273435 . + 2 gene_id cds1241	Name=Putative inner membrane lipoprotein
cds1242	117.205	-0.0422965	0.346884	-0.121933	0.902952	0.998447	Salmonella_enterica_3211_Node1_2018.1.17_Final FIG CDS 1273641 1273865 . + 0 gene_id cds1242	Name=FIG01046221: hypothetical protein
cds1243	221.362	-0.236661	0.249387	-0.948973	0.342634	0.998447	Salmonella_enterica_3211_Node1_2018.1.17_Final FIG CDS 1273937 1274521 . - 2 gene_id cds1243	Name=FIG146278: Maf/YceF/YhdE family protein
cds1244	17262.7	-0.273516	0.210903	-1.29688	0.194673	0.998447	Salmonella_enterica_3211_Node1_2018.1.17_Final FIG CDS 1274719 1275240 . + 1 gene_id cds1244	Name=COG1399 protein%2C clustered with ribosomal protein L32p
cds1245	42313.3	-0.377352	0.254253	-1.48416	0.137767	0.998447	Salmonella_enterica_3211_Node1_2018.1.17_Final FIG CDS 1275226 1275858 . - 1 gene_id cds1245	Name=FIG01046500: hypothetical protein
cds1246	2218.74	0.0596115	0.201681	0.295573	0.767556	0.998447	Salmonella_enterica_3211_Node1_2018.1.17_Final FIG CDS 1275878 1276678 . + 2 gene_id cds1246	Name=Phosphate:acyl-ACP acyltransferase PlsX
cds1247	2575.08	0.0326208	0.214985	0.151735	0.879396	0.998447	Salmonella_enterica_3211_Node1_2018.1.17_Final FIG CDS 1276758 1277711 . + 0 gene_id cds1247	Name=3-oxoacyl-[acyl-carrier-protein] synthase%2C KASIII (EC 2.3.1.41)	Ontology_term=KEGG_ENZYME:2.3.1.41
cds1248	3228.42	-0.00773846	0.207627	-0.0372711	0.970269	0.999561	Salmonella_enterica_3211_Node1_2018.1.17_Final FIG CDS 1277727 1278656 . + 0 gene_id cds1248	Name=Malonyl CoA-acyl carrier protein transacylase (EC 2.3.1.39)	Ontology_term=KEGG_ENZYME:2.3.1.39
cds1249	16914.8	-0.260336	0.205605	-1.2662	0.205442	0.998447	Salmonella_enterica_3211_Node1_2018.1.17_Final FIG CDS 1278669 1279403 . + 0 gene_id cds1249	Name=3-oxoacyl-[acyl-carrier protein] reductase (EC 1.1.1.100)	Ontology_term=KEGG_ENZYME:1.1.1.100
cds1250	80770.6	-0.0174147	0.280377	-0.0621118	0.950474	0.998447	Salmonella_enterica_3211_Node1_2018.1.17_Final FIG CDS 1279559 1279795 . + 2 gene_id cds1250	Name=Acyl carrier protein
cds1251	15292.8	-0.0411436	0.248715	-0.165425	0.86861	0.998447	Salmonella_enterica_3211_Node1_2018.1.17_Final FIG CDS 1279881 1281122 . + 0 gene_id cds1251	Name=3-oxoacyl-[acyl-carrier-protein] synthase%2C KASII (EC 2.3.1.41)	Ontology_term=KEGG_ENZYME:2.3.1.41
cds1252	460.384	-0.052458	0.184861	-0.283771	0.776586	0.998447	Salmonella_enterica_3211_Node1_2018.1.17_Final FIG CDS 1281246 1282055 . + 0 gene_id cds1252	Name=Aminodeoxychorismate lyase (EC 4.1.3.38)	Ontology_term=KEGG_ENZYME:4.1.3.38
cds1253	396.453	-0.124055	0.202847	-0.611569	0.540823	0.998447	Salmonella_enterica_3211_Node1_2018.1.17_Final FIG CDS 1282058 1283080 . + 2 gene_id cds1253	Name=FIG004453: protein YceG like
cds1254	299.946	-0.012858	0.206657	-0.062219	0.950388	0.998447	Salmonella_enterica_3211_Node1_2018.1.17_Final FIG CDS 1283070 1283711 . + 0 gene_id cds1254	Name=Thymidylate kinase (EC 2.7.4.9)	Ontology_term=KEGG_ENZYME:2.7.4.9
cds1255	424.527	-0.0478752	0.205786	-0.232645	0.816037	0.998447	Salmonella_enterica_3211_Node1_2018.1.17_Final FIG CDS 1283708 1284712 . + 2 gene_id cds1255	Name=DNA polymerase III delta prime subunit (EC 2.7.7.7)	Ontology_term=KEGG_ENZYME:2.7.7.7
cds1256	721.64	-0.101939	0.223067	-0.456987	0.647681	0.998447	Salmonella_enterica_3211_Node1_2018.1.17_Final FIG CDS 1284723 1285520 . + 0 gene_id cds1256	Name=Putative deoxyribonuclease YcfH
cds1257	186.617	-0.283257	0.296471	-0.955431	0.33936	0.998447	Salmonella_enterica_3211_Node1_2018.1.17_Final FIG CDS 1285544 1285681 . - 2 gene_id cds1257	Name=hypothetical protein
cds1258	12750.6	-0.656997	0.3952	-1.66244	0.0964242	0.970118	Salmonella_enterica_3211_Node1_2018.1.17_Final FIG CDS 1285815 1287248 . + 0 gene_id cds1258	Name=PTS system%2C glucose-specific IIB component (EC 2.7.1.69) / PTS system%2C glucose-specific IIC component (EC 2.7.1.69)	Ontology_term=KEGG_ENZYME:2.7.1.69,KEGG_ENZYME:2.7.1.69
cds1259	817.101	0.707998	0.425333	1.66457	0.0959979	0.970118	Salmonella_enterica_3211_Node1_2018.1.17_Final FIG CDS 1287333 1289507 . - 0 gene_id cds1259	Name=Putative OMR family iron-siderophore receptor precursor
cds1260	707.427	-0.0633389	0.240606	-0.263247	0.79236	0.998447	Salmonella_enterica_3211_Node1_2018.1.17_Final FIG CDS 1289849 1290208 . + 2 gene_id cds1260	Name=YcfF/hinT protein: a purine nucleoside phosphoramidase
cds1261	473.246	-0.0262965	0.270235	-0.0973096	0.922481	0.998447	Salmonella_enterica_3211_Node1_2018.1.17_Final FIG CDS 1290211 1290585 . + 1 gene_id cds1261	Name=YcfL protein: an outer membrane lipoprotein that is part of a salvage cluster
cds1262	538.77	0.0583504	0.233421	0.249979	0.802603	0.998447	Salmonella_enterica_3211_Node1_2018.1.17_Final FIG CDS 1290599 1291237 . + 2 gene_id cds1262	Name=Lipoprotein YcfM%2C part of a salvage pathway of unknown substrate
cds1263	360.738	-0.0994575	0.208906	-0.476088	0.634011	0.998447	Salmonella_enterica_3211_Node1_2018.1.17_Final FIG CDS 1291218 1292042 . + 0 gene_id cds1263	Name=Thiamine kinase (EC 2.7.1.89) @ Adenosylcobinamide kinase (EC 2.7.1.156)	Ontology_term=KEGG_ENZYME:2.7.1.89,KEGG_ENZYME:2.7.1.156
cds1264	823.108	-0.0555428	0.179935	-0.308682	0.757563	0.998447	Salmonella_enterica_3211_Node1_2018.1.17_Final FIG CDS 1292053 1293078 . + 1 gene_id cds1264	Name=Beta N-acetyl-glucosaminidase (EC 3.2.1.52)	Ontology_term=KEGG_ENZYME:3.2.1.52
cds1265	1175.56	-0.469423	0.236479	-1.98505	0.0471386	0.970118	Salmonella_enterica_3211_Node1_2018.1.17_Final FIG CDS 1293103 1293645 . + 1 gene_id cds1265	Name=YcfP protein: probably an esterase that is part of a salvage cluster
cds1266	1009.86	-0.366513	0.313484	-1.16916	0.242339	0.998447	Salmonella_enterica_3211_Node1_2018.1.17_Final FIG CDS 1293900 1295204 . + 0 gene_id cds1266	Name=NADH dehydrogenase (EC 1.6.99.3)	Ontology_term=KEGG_ENZYME:1.6.99.3
cds1267	176.155	-0.439282	0.262352	-1.6744	0.0940514	0.970118	Salmonella_enterica_3211_Node1_2018.1.17_Final FIG CDS 1295383 1295922 . + 1 gene_id cds1267	Name=FIG01200701: possible membrane protein
cds1268	519.025	-0.360514	0.230095	-1.5668	0.117161	0.998447	Salmonella_enterica_3211_Node1_2018.1.17_Final FIG CDS 1295997 1296632 . - 0 gene_id cds1268	Name=putative transcriptional repressor
cds1269	1035.96	0.0538551	0.461922	0.116589	0.907186	0.998447	Salmonella_enterica_3211_Node1_2018.1.17_Final FIG CDS 1296874 1297131 . + 1 gene_id cds1269	Name=Putative outer membrane protein
cds1270	261.555	0.283793	0.329445	0.861429	0.389002	0.998447	Salmonella_enterica_3211_Node1_2018.1.17_Final FIG CDS 1297228 1298193 . - 1 gene_id cds1270	Name=L%2CD-transpeptidase YcfS
cds1271	1252.66	0.0600639	0.192511	0.312002	0.755039	0.998447	Salmonella_enterica_3211_Node1_2018.1.17_Final FIG CDS 1298341 1301787 . - 1 gene_id cds1271	Name=Transcription-repair coupling factor
cds1272	1009.57	0.0622574	0.190169	0.327379	0.743381	0.998447	Salmonella_enterica_3211_Node1_2018.1.17_Final FIG CDS 1302125 1303324 . + 2 gene_id cds1272	Name=Lipoprotein releasing system transmembrane protein LolC
cds1273	638.764	-0.0799825	0.213083	-0.375359	0.707394	0.998447	Salmonella_enterica_3211_Node1_2018.1.17_Final FIG CDS 1303317 1304018 . + 0 gene_id cds1273	Name=Lipoprotein releasing system ATP-binding protein LolD
cds1274	1064.85	-0.0618669	0.215726	-0.286785	0.774277	0.998447	Salmonella_enterica_3211_Node1_2018.1.17_Final FIG CDS 1304018 1305262 . + 2 gene_id cds1274	Name=Lipoprotein releasing system transmembrane protein LolE
cds1275	671.351	0.147242	0.238629	0.617034	0.537212	0.998447	Salmonella_enterica_3211_Node1_2018.1.17_Final FIG CDS 1305291 1306202 . + 0 gene_id cds1275	Name=N-acetyl-D-glucosamine kinase (EC 2.7.1.59)	Ontology_term=KEGG_ENZYME:2.7.1.59
cds1276	1204.83	-0.0143702	0.217876	-0.0659559	0.947413	0.998447	Salmonella_enterica_3211_Node1_2018.1.17_Final FIG CDS 1306221 1307042 . + 0 gene_id cds1276	Name=NAD-dependent protein deacetylase of SIR2 family
cds1277	1610.46	-0.0488839	0.224007	-0.218225	0.827254	0.998447	Salmonella_enterica_3211_Node1_2018.1.17_Final FIG CDS 1307124 1308170 . - 0 gene_id cds1277	Name=ABC transporter%2C periplasmic spermidine putrescine-binding protein PotD (TC 3.A.1.11.1)
cds1278	979.577	-0.0595017	0.249897	-0.238105	0.8118	0.998447	Salmonella_enterica_3211_Node1_2018.1.17_Final FIG CDS 1308195 1308974 . - 0 gene_id cds1278	Name=Spermidine Putrescine ABC transporter permease component potC (TC_3.A.1.11.1)
cds1279	186.337	-0.0656461	0.265522	-0.247234	0.804727	0.998447	Salmonella_enterica_3211_Node1_2018.1.17_Final FIG CDS 1309077 1309199 . - 0 gene_id cds1279	Name=FIG01047625: hypothetical protein
cds1280	166.196	-0.12804	0.288707	-0.443494	0.657408	0.998447	Salmonella_enterica_3211_Node1_2018.1.17_Final FIG CDS 1309290 1310300 . - 0 gene_id cds1280	Name=SifA protein
cds1281	16.8387	-0.100787	0.597117	-0.168789	0.865963	0.998447	Salmonella_enterica_3211_Node1_2018.1.17_Final FIG CDS 1310359 1310523 . - 1 gene_id cds1281	Name=FIG01045299: hypothetical protein
cds1282	676.416	-0.329572	0.316025	-1.04287	0.297011	0.998447	Salmonella_enterica_3211_Node1_2018.1.17_Final FIG CDS 1310629 1311492 . - 1 gene_id cds1282	Name=Spermidine Putrescine ABC transporter permease component PotB (TC 3.A.1.11.1)
cds1283	1254.13	-0.243534	0.232499	-1.04747	0.294885	0.998447	Salmonella_enterica_3211_Node1_2018.1.17_Final FIG CDS 1311476 1312612 . - 2 gene_id cds1283	Name=Putrescine transport ATP-binding protein PotA (TC 3.A.1.11.1)
cds1284	1012.64	-0.985915	0.95987	-1.02713	0.304358	0.998447	Salmonella_enterica_3211_Node1_2018.1.17_Final FIG CDS 1312863 1314092 . + 0 gene_id cds1284	Name=Tripeptide aminopeptidase (EC 3.4.11.4)	Ontology_term=KEGG_ENZYME:3.4.11.4
cds1285	0.840361	-2.15182	2.32797	-0.924335	0.355312	0.998447	Salmonella_enterica_3211_Node1_2018.1.17_Final FIG CDS 1314303 1314761 . + 0 gene_id cds1285	Name=Mobile element protein
cds1286	462.432	-0.266394	0.317617	-0.838727	0.401623	0.998447	Salmonella_enterica_3211_Node1_2018.1.17_Final FIG CDS 1314852 1316141 . + 0 gene_id cds1286	Name=FIG00638667: hypothetical protein
cds1287	1515.29	0.0618115	0.254278	0.243086	0.807939	0.998447	Salmonella_enterica_3211_Node1_2018.1.17_Final FIG CDS 1316181 1317302 . - 0 gene_id cds1287	Name=FIG002776: hypothetical protein
cds1288	2392.57	0.0458478	0.246917	0.185681	0.852695	0.998447	Salmonella_enterica_3211_Node1_2018.1.17_Final FIG CDS 1317383 1318846 . - 2 gene_id cds1288	Name=Sensor protein PhoQ (EC 2.7.13.3)	Ontology_term=KEGG_ENZYME:2.7.13.3
cds1289	2083.04	-0.0499271	0.219565	-0.227391	0.82012	0.998447	Salmonella_enterica_3211_Node1_2018.1.17_Final FIG CDS 1318846 1319520 . - 1 gene_id cds1289	Name=Transcriptional regulatory protein PhoP
cds1290	4438.44	-0.0672391	0.344421	-0.195224	0.845218	0.998447	Salmonella_enterica_3211_Node1_2018.1.17_Final FIG CDS 1319644 1321014 . - 1 gene_id cds1290	Name=Adenylosuccinate lyase (EC 4.3.2.2)	Ontology_term=KEGG_ENZYME:4.3.2.2
cds1291	754.244	-0.0408928	0.257894	-0.158564	0.874012	0.998447	Salmonella_enterica_3211_Node1_2018.1.17_Final FIG CDS 1321018 1321659 . - 1 gene_id cds1291	Name=FIG002903: a protein of unknown function perhaps involved in purine metabolism
cds1292	2390.61	-0.0396373	0.22974	-0.172531	0.86302	0.998447	Salmonella_enterica_3211_Node1_2018.1.17_Final FIG CDS 1321746 1322852 . - 0 gene_id cds1292	Name=tRNA-specific 2-thiouridylase MnmA
cds1293	161.043	-0.203303	0.233645	-0.870136	0.384226	0.998447	Salmonella_enterica_3211_Node1_2018.1.17_Final FIG CDS 1322906 1323367 . - 2 gene_id cds1293	Name=Nudix-like NDP and NTP phosphohydrolase YmfB
cds1294	95.4846	-0.179489	0.298093	-0.602124	0.547092	0.998447	Salmonella_enterica_3211_Node1_2018.1.17_Final FIG CDS 1323379 1323708 . - 1 gene_id cds1294	Name=FIG01056067: hypothetical protein
cds1295	446.599	0.16639	0.313369	0.530973	0.595437	0.998447	Salmonella_enterica_3211_Node1_2018.1.17_Final FIG CDS 1323705 1324442 . - 0 gene_id cds1295	Name=Ribosomal large subunit pseudouridine synthase E (EC 4.2.1.70)	Ontology_term=KEGG_ENZYME:4.2.1.70
cds1296	5548.88	0.12714	0.363904	0.349379	0.726805	0.998447	Salmonella_enterica_3211_Node1_2018.1.17_Final FIG CDS 1324542 1325792 . + 0 gene_id cds1296	Name=Isocitrate dehydrogenase [NADP] (EC 1.1.1.42)	Ontology_term=KEGG_ENZYME:1.1.1.42
cds1297	489.181	-0.309252	0.216771	-1.42663	0.153686	0.998447	Salmonella_enterica_3211_Node1_2018.1.17_Final FIG CDS 1325905 1327047 . - 1 gene_id cds1297	Name=Integrase
cds1298	87.1886	-0.199956	0.284421	-0.703027	0.482039	0.998447	Salmonella_enterica_3211_Node1_2018.1.17_Final FIG CDS 1327037 1327273 . - 2 gene_id cds1298	Name=hypothetical protein
cds1299	82.8484	-0.00142953	0.298644	-0.00478673	0.996181	0.999561	Salmonella_enterica_3211_Node1_2018.1.17_Final FIG CDS 1327323 1327874 . - 0 gene_id cds1299	Name=FIG01048735: hypothetical protein
cds1300	27.6986	-0.325119	0.443947	-0.732338	0.463962	0.998447	Salmonella_enterica_3211_Node1_2018.1.17_Final FIG CDS 1327871 1328203 . - 2 gene_id cds1300	Name=FIG01047003: hypothetical protein
cds1301	45.2192	-0.438126	0.329472	-1.32978	0.18359	0.998447	Salmonella_enterica_3211_Node1_2018.1.17_Final FIG CDS 1328196 1328516 . - 0 gene_id cds1301	Name=FIG01048296: hypothetical protein
cds1302	97.4068	-0.293031	0.293444	-0.998593	0.317992	0.998447	Salmonella_enterica_3211_Node1_2018.1.17_Final FIG CDS 1328552 1329382 . - 2 gene_id cds1302	Name=Recombinational DNA repair protein RecT (prophage associated)
cds1303	509.261	-0.0598614	0.198459	-0.301631	0.762933	0.998447	Salmonella_enterica_3211_Node1_2018.1.17_Final FIG CDS 1329375 1332086 . - 0 gene_id cds1303	Name=Exodeoxyribonuclease VIII (EC 3.1.11.-)	Ontology_term=KEGG_ENZYME:3.1.11.-
cds1304	95.6791	-0.133206	0.259107	-0.514095	0.607186	0.998447	Salmonella_enterica_3211_Node1_2018.1.17_Final FIG CDS 1332227 1332397 . - 2 gene_id cds1304	Name=FIG01045596: hypothetical protein
cds1305	27.1172	0.135152	0.38467	0.351347	0.725328	0.998447	Salmonella_enterica_3211_Node1_2018.1.17_Final FIG CDS 1332390 1332506 . - 0 gene_id cds1305	Name=Phage protein
cds1306	25.8123	-0.293308	0.472687	-0.620512	0.534921	0.998447	Salmonella_enterica_3211_Node1_2018.1.17_Final FIG CDS 1332797 1333003 . + 2 gene_id cds1306	Name=FIG01046771: hypothetical protein
cds1307	57876	-0.158456	0.18149	-0.873085	0.382617	0.998447	Salmonella_enterica_3211_Node1_2018.1.17_Final FIG CDS 1333111 1334196 . - 1 gene_id cds1307	Name=ATPase domain protein
cds1308	7746.36	-0.179991	0.150734	-1.1941	0.232438	0.998447	Salmonella_enterica_3211_Node1_2018.1.17_Final FIG CDS 1334348 1334731 . - 2 gene_id cds1308	Name=hypothetical protein
cds1309	68.5554	0.303323	0.41078	0.738409	0.460266	0.998447	Salmonella_enterica_3211_Node1_2018.1.17_Final FIG CDS 1335247 1335396 . + 1 gene_id cds1309	Name=putative DNA-binding protein
cds1310	149.492	0.0581407	0.234867	0.247547	0.804485	0.998447	Salmonella_enterica_3211_Node1_2018.1.17_Final FIG CDS 1335488 1336393 . + 2 gene_id cds1310	Name=Replication protein O
cds1311	56.7622	0.2949	0.315158	0.935722	0.349416	0.998447	Salmonella_enterica_3211_Node1_2018.1.17_Final FIG CDS 1336390 1337082 . + 1 gene_id cds1311	Name=Origin specific replication binding factor
cds1312	60.6716	-0.037894	0.328334	-0.115413	0.908118	0.998447	Salmonella_enterica_3211_Node1_2018.1.17_Final FIG CDS 1337097 1337762 . + 0 gene_id cds1312	Name=Phage EaD protein
cds1313	51.5906	0.208299	0.391405	0.532182	0.5946	0.998447	Salmonella_enterica_3211_Node1_2018.1.17_Final FIG CDS 1337764 1338234 . + 1 gene_id cds1313	Name=putative methyltransferase
cds1314	142.208	-0.0110152	0.255972	-0.0430328	0.965675	0.999202	Salmonella_enterica_3211_Node1_2018.1.17_Final FIG CDS 1338237 1338890 . + 0 gene_id cds1314	Name=Phage EaA protein
cds1315	154.708	-0.0376422	0.242071	-0.155501	0.876427	0.998447	Salmonella_enterica_3211_Node1_2018.1.17_Final FIG CDS 1338883 1339164 . + 1 gene_id cds1315	Name=Phage protein
cds1316	44.6152	-0.0392349	0.333505	-0.117644	0.90635	0.998447	Salmonella_enterica_3211_Node1_2018.1.17_Final FIG CDS 1339726 1339959 . + 1 gene_id cds1316	Name=DNA-damage-inducible protein I
cds1317	190.968	-0.202151	0.274964	-0.735191	0.462223	0.998447	Salmonella_enterica_3211_Node1_2018.1.17_Final FIG CDS 1340208 1340324 . + 0 gene_id cds1317	Name=Putative bacteriophage protein
cds1318	526.81	-0.717716	0.301013	-2.38433	0.0171101	0.95816	Salmonella_enterica_3211_Node1_2018.1.17_Final FIG CDS 1340359 1340958 . + 1 gene_id cds1318	Name=hypothetical bacteriophage protein
cds1319	2.40369	1.24085	1.26497	0.980937	0.326624	0.998447	Salmonella_enterica_3211_Node1_2018.1.17_Final FIG CDS 1340955 1341149 . + 0 gene_id cds1319	Name=FIG01048622: hypothetical protein
cds1320	4.9847	0.587882	0.997429	0.589398	0.555594	0.998447	Salmonella_enterica_3211_Node1_2018.1.17_Final FIG CDS 1341131 1341427 . + 2 gene_id cds1320	Name=FIG01049733: hypothetical protein
cds1321	52.9052	0.265314	0.326814	0.811821	0.416894	0.998447	Salmonella_enterica_3211_Node1_2018.1.17_Final FIG CDS 1341424 1341978 . + 1 gene_id cds1321	Name=Phage antitermination protein Q
cds1322	879.059	0.291576	0.223155	1.30661	0.191346	0.998447	Salmonella_enterica_3211_Node1_2018.1.17_Final FIG CDS 1341975 1342163 . + 0 gene_id cds1322	Name=hypothetical protein
cds1323	773.631	0.28798	0.446991	0.644263	0.519405	0.998447	Salmonella_enterica_3211_Node1_2018.1.17_Final FIG CDS 1342245 1342805 . + 0 gene_id cds1323	Name=Phage antirepressor protein
cds1324	495.588	-0.0790679	0.188708	-0.418996	0.675219	0.998447	Salmonella_enterica_3211_Node1_2018.1.17_Final FIG CDS 1343048 1343236 . + 2 gene_id cds1324	Name=Phage protein
cds1325	3.83646	0.855828	1.00553	0.851122	0.394701	0.998447	Salmonella_enterica_3211_Node1_2018.1.17_Final FIG CDS 1344331 1344639 . + 1 gene_id cds1325	Name=Phage tail fibers
cds1326	48.1051	0.224191	0.380606	0.589037	0.555836	0.998447	Salmonella_enterica_3211_Node1_2018.1.17_Final FIG CDS 1344617 1345156 . + 2 gene_id cds1326	Name=phage lysozyme( EC:3.2.1.17 )	Ontology_term=KEGG_ENZYME:3.2.1.17
cds1327	6.00588	0.286217	0.870173	0.328919	0.742217	0.998447	Salmonella_enterica_3211_Node1_2018.1.17_Final FIG CDS 1345326 1345463 . + 0 gene_id cds1327	Name=hypothetical protein
cds1328	103.326	-0.0241213	0.449642	-0.0536457	0.957217	0.998447	Salmonella_enterica_3211_Node1_2018.1.17_Final FIG CDS 1345507 1345929 . + 1 gene_id cds1328	Name=Putative endopeptidase
cds1329	9.86937	0.393668	0.613989	0.641165	0.521416	0.998447	Salmonella_enterica_3211_Node1_2018.1.17_Final FIG CDS 1346493 1346735 . + 0 gene_id cds1329	Name=FIG01046172: hypothetical protein
cds1330	133.148	-0.222968	0.270126	-0.825422	0.409132	0.998447	Salmonella_enterica_3211_Node1_2018.1.17_Final FIG CDS 1346789 1349161 . + 2 gene_id cds1330	Name=Phage tail fiber protein
cds1331	16.1521	0.809694	0.620999	1.30386	0.192282	0.998447	Salmonella_enterica_3211_Node1_2018.1.17_Final FIG CDS 1349158 1349982 . + 1 gene_id cds1331	Name=Phage tail fiber protein
cds1332	12.1307	0.541767	0.675108	0.802489	0.42227	0.998447	Salmonella_enterica_3211_Node1_2018.1.17_Final FIG CDS 1349972 1350550 . + 2 gene_id cds1332	Name=Phage tail fibers
cds1333	55.38	-0.252743	0.463908	-0.544814	0.585881	0.998447	Salmonella_enterica_3211_Node1_2018.1.17_Final FIG CDS 1351686 1351871 . - 0 gene_id cds1333	Name=Transposase
cds1334	140.48	-0.0566715	0.250992	-0.22579	0.821365	0.998447	Salmonella_enterica_3211_Node1_2018.1.17_Final FIG CDS 1351946 1352065 . + 2 gene_id cds1334	Name=hypothetical protein
cds1335	22.5059	-0.397221	0.435424	-0.912262	0.361631	0.998447	Salmonella_enterica_3211_Node1_2018.1.17_Final FIG CDS 1352778 1352915 . - 0 gene_id cds1335	Name=hypothetical protein
cds1336	49.1488	0.280633	0.509423	0.550883	0.581714	0.998447	Salmonella_enterica_3211_Node1_2018.1.17_Final FIG CDS 1353059 1353190 . + 2 gene_id cds1336	Name=hypothetical protein
cds1337	2995.75	-0.0512017	0.287301	-0.178216	0.858553	0.998447	Salmonella_enterica_3211_Node1_2018.1.17_Final FIG CDS 1353394 1354863 . - 1 gene_id cds1337	Name=leucine-rich repeat protein
cds1338	2694.38	-0.108274	0.173802	-0.622973	0.533302	0.998447	Salmonella_enterica_3211_Node1_2018.1.17_Final FIG CDS 1355292 1357091 . + 0 gene_id cds1338	Name=Translation elongation factor LepA
cds1339	2217.32	-0.191235	0.204393	-0.935623	0.349467	0.998447	Salmonella_enterica_3211_Node1_2018.1.17_Final FIG CDS 1357108 1358082 . + 1 gene_id cds1339	Name=Signal peptidase I (EC 3.4.21.89)	Ontology_term=KEGG_ENZYME:3.4.21.89
cds1340	2319.4	0.0245546	0.207635	0.118258	0.905863	0.998447	Salmonella_enterica_3211_Node1_2018.1.17_Final FIG CDS 1358299 1359036 . + 1 gene_id cds1340	Name=Ribonuclease III (EC 3.1.26.3)	Ontology_term=KEGG_ENZYME:3.1.26.3
cds1341	2630.7	-0.186418	0.209555	-0.889593	0.373685	0.998447	Salmonella_enterica_3211_Node1_2018.1.17_Final FIG CDS 1359033 1359938 . + 0 gene_id cds1341	Name=GTP-binding protein Era
cds1342	776.26	-0.230443	0.261667	-0.880672	0.378495	0.998447	Salmonella_enterica_3211_Node1_2018.1.17_Final FIG CDS 1359950 1360678 . + 2 gene_id cds1342	Name=DNA recombination and repair protein RecO
cds1343	580.751	0.158312	0.260418	0.607915	0.543244	0.998447	Salmonella_enterica_3211_Node1_2018.1.17_Final FIG CDS 1360690 1361421 . + 1 gene_id cds1343	Name=Pyridoxine 5'-phosphate synthase (EC 2.6.99.2)	Ontology_term=KEGG_ENZYME:2.6.99.2
cds1344	374.973	0.220717	0.287692	0.767199	0.442963	0.998447	Salmonella_enterica_3211_Node1_2018.1.17_Final FIG CDS 1361421 1361801 . + 0 gene_id cds1344	Name=Holo-[acyl-carrier protein] synthase (EC 2.7.8.7)	Ontology_term=KEGG_ENZYME:2.7.8.7
cds1345	336.823	0.175993	0.291547	0.603653	0.546074	0.998447	Salmonella_enterica_3211_Node1_2018.1.17_Final FIG CDS 1361913 1362173 . - 0 gene_id cds1345	Name=4Fe-4S ferredoxin%2C iron-sulfur binding
cds1346	121.053	-0.226361	0.273614	-0.827301	0.408066	0.998447	Salmonella_enterica_3211_Node1_2018.1.17_Final FIG CDS 1362211 1363137 . - 1 gene_id cds1346	Name=Transcriptional regulator%2C LysR family
cds1347	32.6431	0.807355	0.477473	1.69089	0.0908572	0.970118	Salmonella_enterica_3211_Node1_2018.1.17_Final FIG CDS 1363253 1364449 . + 2 gene_id cds1347	Name=Putative transmembrane transport protein
cds1348	140.271	0.00400548	0.338533	0.0118319	0.99056	0.999561	Salmonella_enterica_3211_Node1_2018.1.17_Final FIG CDS 1364471 1365388 . + 2 gene_id cds1348	Name=2-dehydropantoate 2-reductase (EC 1.1.1.169)	Ontology_term=KEGG_ENZYME:1.1.1.169
cds1349	217.628	0.333268	0.299342	1.11333	0.265565	0.998447	Salmonella_enterica_3211_Node1_2018.1.17_Final FIG CDS 1365427 1366275 . - 1 gene_id cds1349	Name=Sialic acid utilization regulator%2C RpiR family
cds1350	157.143	-0.084913	0.289235	-0.293578	0.769081	0.998447	Salmonella_enterica_3211_Node1_2018.1.17_Final FIG CDS 1366391 1367284 . + 2 gene_id cds1350	Name=N-acetylmuramic acid 6-phosphate etherase
cds1351	173.546	0.2499	0.337823	0.739735	0.459461	0.998447	Salmonella_enterica_3211_Node1_2018.1.17_Final FIG CDS 1367295 1368656 . + 0 gene_id cds1351	Name=PTS system%2C IIB component (EC 2.7.1.69) / PTS system%2C IIC component (EC 2.7.1.69)	Ontology_term=KEGG_ENZYME:2.7.1.69,KEGG_ENZYME:2.7.1.69
cds1352	348.697	-0.0495106	0.208416	-0.237556	0.812225	0.998447	Salmonella_enterica_3211_Node1_2018.1.17_Final FIG CDS 1368660 1369295 . + 0 gene_id cds1352	Name=Hypothetical protein%2C similar to phosphoserine phosphatase
cds1353	304.546	0.0676568	0.234944	0.28797	0.77337	0.998447	Salmonella_enterica_3211_Node1_2018.1.17_Final FIG CDS 1369353 1369871 . + 0 gene_id cds1353	Name=tRNA-specific adenosine-34 deaminase (EC 3.5.4.-)	Ontology_term=KEGG_ENZYME:3.5.4.-
cds1354	855.693	-0.0839266	0.216226	-0.388144	0.69791	0.998447	Salmonella_enterica_3211_Node1_2018.1.17_Final FIG CDS 1369922 1371466 . - 2 gene_id cds1354	Name=Transglycosylase%2C Slt family
cds1355	13.0399	-0.0140998	0.62401	-0.0225955	0.981973	0.999561	Salmonella_enterica_3211_Node1_2018.1.17_Final FIG CDS 1371471 1371608 . - 0 gene_id cds1355	Name=hypothetical protein
cds1356	12377.5	0.0392244	0.290301	0.135116	0.89252	0.998447	Salmonella_enterica_3211_Node1_2018.1.17_Final FIG CDS 1371722 1375609 . + 2 gene_id cds1356	Name=Phosphoribosylformylglycinamidine synthase%2C synthetase subunit (EC 6.3.5.3) / Phosphoribosylformylglycinamidine synthase%2C glutamine amidotransferase subunit (EC 6.3.5.3)	Ontology_term=KEGG_ENZYME:6.3.5.3,KEGG_ENZYME:6.3.5.3
cds1357	183.897	0.516887	0.411994	1.2546	0.209625	0.998447	Salmonella_enterica_3211_Node1_2018.1.17_Final FIG CDS 1375868 1375996 . - 2 gene_id cds1357	Name=hypothetical protein
cds1358	661.438	-0.0123246	0.187137	-0.0658587	0.94749	0.998447	Salmonella_enterica_3211_Node1_2018.1.17_Final FIG CDS 1376304 1377689 . + 0 gene_id cds1358	Name=Putative sensor-like histidine kinase YfhK
cds1359	495.17	0.128911	0.232217	0.555132	0.578804	0.998447	Salmonella_enterica_3211_Node1_2018.1.17_Final FIG CDS 1377769 1378455 . + 1 gene_id cds1359	Name=putative alpha helix protein
cds1360	782.468	0.0328457	0.188854	0.173921	0.861927	0.998447	Salmonella_enterica_3211_Node1_2018.1.17_Final FIG CDS 1378452 1379789 . + 0 gene_id cds1360	Name=Putative sensory histidine kinase YfhA
cds1361	1895.91	0.187755	0.264575	0.709648	0.477922	0.998447	Salmonella_enterica_3211_Node1_2018.1.17_Final FIG CDS 1379866 1380204 . + 1 gene_id cds1361	Name=Nitrogen regulatory protein P-II
cds1362	628.606	-0.70671	0.516818	-1.36743	0.171492	0.998447	Salmonella_enterica_3211_Node1_2018.1.17_Final FIG CDS 1380253 1381713 . - 1 gene_id cds1362	Name=Di/tripeptide permease YjdL
cds1363	2834.44	-1.24451	1.37981	-0.901949	NA	NA	Salmonella_enterica_3211_Node1_2018.1.17_Final FIG CDS 1381769 1383913 . - 2 gene_id cds1363	Name=Lysine decarboxylase%2C inducible (EC 4.1.1.18)	Ontology_term=KEGG_ENZYME:4.1.1.18
cds1364	2978.54	-1.26816	1.31588	-0.963737	0.335178	0.998447	Salmonella_enterica_3211_Node1_2018.1.17_Final FIG CDS 1383996 1385327 . - 0 gene_id cds1364	Name=Lysine/cadaverine antiporter membrane protein CadB
cds1365	2932.36	-0.101102	0.155429	-0.650473	0.515387	0.998447	Salmonella_enterica_3211_Node1_2018.1.17_Final FIG CDS 1385688 1387232 . - 0 gene_id cds1365	Name=Transcriptional activator of cad operon
cds1366	349.128	0.114555	0.287618	0.39829	0.690417	0.998447	Salmonella_enterica_3211_Node1_2018.1.17_Final FIG CDS 1387414 1388604 . - 1 gene_id cds1366	Name=Flavohemoprotein (Hemoglobin-like protein) (Flavohemoglobin) (Nitric oxide dioxygenase) (EC 1.14.12.17)	Ontology_term=KEGG_ENZYME:1.14.12.17
cds1367	107.883	-0.529607	0.319222	-1.65906	0.0971045	0.970118	Salmonella_enterica_3211_Node1_2018.1.17_Final FIG CDS 1388645 1388791 . + 2 gene_id cds1367	Name=hypothetical protein
cds1368	33628.4	0.0942843	0.270475	0.348588	0.727399	0.998447	Salmonella_enterica_3211_Node1_2018.1.17_Final FIG CDS 1388929 1390182 . + 1 gene_id cds1368	Name=Serine hydroxymethyltransferase (EC 2.1.2.1)	Ontology_term=KEGG_ENZYME:2.1.2.1
cds1369	570.984	0.0954948	0.256569	0.372199	0.709745	0.998447	Salmonella_enterica_3211_Node1_2018.1.17_Final FIG CDS 1390378 1391517 . + 1 gene_id cds1369	Name=Probable 3-phenylpropionic acid transporter
cds1370	250.018	-0.243069	0.223482	-1.08764	0.276752	0.998447	Salmonella_enterica_3211_Node1_2018.1.17_Final FIG CDS 1391512 1392789 . - 1 gene_id cds1370	Name=Stationary phase inducible protein CsiE
cds1371	74.1125	-0.0554378	0.27993	-0.198042	0.843012	0.998447	Salmonella_enterica_3211_Node1_2018.1.17_Final FIG CDS 1392885 1393553 . + 0 gene_id cds1371	Name=FIG00923183: possible membrane protein YebY
cds1372	99.7074	0.381694	0.276119	1.38236	0.166862	0.998447	Salmonella_enterica_3211_Node1_2018.1.17_Final FIG CDS 1393544 1394530 . + 2 gene_id cds1372	Name=putative membrane protein
cds1373	85.8601	0.175075	0.269664	0.649232	0.516188	0.998447	Salmonella_enterica_3211_Node1_2018.1.17_Final FIG CDS 1394531 1395544 . - 2 gene_id cds1373	Name=Anaerobic sulfite reductase subunit C (EC 1.8.1.-)	Ontology_term=KEGG_ENZYME:1.8.1.-
cds1374	25.298	-0.0944399	0.541186	-0.174505	0.861468	0.998447	Salmonella_enterica_3211_Node1_2018.1.17_Final FIG CDS 1395555 1396373 . - 0 gene_id cds1374	Name=Anaerobic sulfite reductase subunit B
cds1375	27.1788	0.297766	0.518717	0.574043	0.565939	0.998447	Salmonella_enterica_3211_Node1_2018.1.17_Final FIG CDS 1396377 1397420 . - 0 gene_id cds1375	Name=Anaerobic sulfite reductase subunit A
cds1376	198.061	-0.12839	0.26831	-0.478511	0.632286	0.998447	Salmonella_enterica_3211_Node1_2018.1.17_Final FIG CDS 1397602 1398480 . - 1 gene_id cds1376	Name=Uncharacterized protein yfhR
cds1377	6861.91	-0.0529335	0.392449	-0.13488	0.892707	0.998447	Salmonella_enterica_3211_Node1_2018.1.17_Final FIG CDS 1398625 1399428 . - 1 gene_id cds1377	Name=Inositol-1-monophosphatase (EC 3.1.3.25)	Ontology_term=KEGG_ENZYME:3.1.3.25
cds1378	1201.02	-0.207981	0.169513	-1.22694	0.219847	0.998447	Salmonella_enterica_3211_Node1_2018.1.17_Final FIG CDS 1399547 1400278 . + 2 gene_id cds1378	Name=tRNA:Cm32/Um32 methyltransferase
cds1379	880.751	0.130866	0.529214	0.247284	0.804689	0.998447	Salmonella_enterica_3211_Node1_2018.1.17_Final FIG CDS 1400438 1400932 . + 2 gene_id cds1379	Name=Iron-sulfur cluster regulator IscR
cds1380	2243.27	0.0874614	0.377072	0.231949	0.816578	0.998447	Salmonella_enterica_3211_Node1_2018.1.17_Final FIG CDS 1401113 1402327 . + 2 gene_id cds1380	Name=Cysteine desulfurase (EC 2.8.1.7)%2C IscS subfamily	Ontology_term=KEGG_ENZYME:2.8.1.7
cds1381	1171.74	0.00151008	0.245564	0.00614943	0.995093	0.999561	Salmonella_enterica_3211_Node1_2018.1.17_Final FIG CDS 1402355 1402741 . + 2 gene_id cds1381	Name=Iron-sulfur cluster assembly scaffold protein IscU
cds1382	1489.73	-0.0361646	0.342824	-0.10549	0.915987	0.998447	Salmonella_enterica_3211_Node1_2018.1.17_Final FIG CDS 1402770 1403093 . + 0 gene_id cds1382	Name=Iron binding protein IscA for iron-sulfur cluster assembly
cds1383	741.691	0.0236241	0.387422	0.0609776	0.951377	0.998447	Salmonella_enterica_3211_Node1_2018.1.17_Final FIG CDS 1403289 1403804 . + 0 gene_id cds1383	Name=Chaperone protein HscB
cds1384	1365.57	0.230335	0.326638	0.70517	0.480704	0.998447	Salmonella_enterica_3211_Node1_2018.1.17_Final FIG CDS 1403817 1405667 . + 0 gene_id cds1384	Name=Chaperone protein HscA
cds1385	693.46	0.235095	0.3335	0.704931	0.480853	0.998447	Salmonella_enterica_3211_Node1_2018.1.17_Final FIG CDS 1405669 1406004 . + 1 gene_id cds1385	Name=Ferredoxin%2C 2Fe-2S
cds1386	444.538	0.0294859	0.25625	0.115067	0.908392	0.998447	Salmonella_enterica_3211_Node1_2018.1.17_Final FIG CDS 1406016 1406216 . + 0 gene_id cds1386	Name=Believed to be involved in assembly of Fe-S clusters
cds1387	1305.81	0.218125	0.265078	0.822871	0.410581	0.998447	Salmonella_enterica_3211_Node1_2018.1.17_Final FIG CDS 1406463 1407746 . + 0 gene_id cds1387	Name=Peptidase B (EC 3.4.11.23)	Ontology_term=KEGG_ENZYME:3.4.11.23
cds1388	597.935	0.215056	0.304396	0.706499	0.479878	0.998447	Salmonella_enterica_3211_Node1_2018.1.17_Final FIG CDS 1407886 1408632 . + 1 gene_id cds1388	Name=Protein SseB
cds1389	21.2914	-0.0753525	0.447044	-0.168557	0.866145	0.998447	Salmonella_enterica_3211_Node1_2018.1.17_Final FIG CDS 1409018 1409146 . + 2 gene_id cds1389	Name=hypothetical protein
cds1390	185.777	0.274384	0.340556	0.805696	0.420418	0.998447	Salmonella_enterica_3211_Node1_2018.1.17_Final FIG CDS 1409201 1409869 . - 2 gene_id cds1390	Name=FIG074102: hypothetical protein
cds1391	3.30661	-0.1554	1.26825	-0.122531	0.902479	0.998447	Salmonella_enterica_3211_Node1_2018.1.17_Final FIG CDS 1409857 1409979 . + 1 gene_id cds1391	Name=hypothetical protein
cds1392	5.52833	-0.0531634	0.838858	-0.063376	0.949467	0.998447	Salmonella_enterica_3211_Node1_2018.1.17_Final FIG CDS 1409987 1410100 . - 2 gene_id cds1392	Name=hypothetical protein
cds1393	355.01	-0.174364	0.238659	-0.730599	0.465024	0.998447	Salmonella_enterica_3211_Node1_2018.1.17_Final FIG CDS 1410116 1410958 . - 2 gene_id cds1393	Name=Thiosulfate sulfurtransferase%2C rhodanese (EC 2.8.1.1)	Ontology_term=KEGG_ENZYME:2.8.1.1
cds1394	1668.08	0.0416473	0.216863	0.192044	0.847708	0.998447	Salmonella_enterica_3211_Node1_2018.1.17_Final FIG CDS 1411167 1416101 . + 0 gene_id cds1394	Name=Alpha-2-macroglobulin
cds1395	278.475	0.154475	0.242344	0.637418	0.523852	0.998447	Salmonella_enterica_3211_Node1_2018.1.17_Final FIG CDS 1416102 1418417 . + 0 gene_id cds1395	Name=Penicillin-insensitive transglycosylase (EC 2.4.2.-) & transpeptidase PBP-1C	Ontology_term=KEGG_ENZYME:2.4.2.-
cds1396	126.045	-0.29149	0.332594	-0.876414	0.380805	0.998447	Salmonella_enterica_3211_Node1_2018.1.17_Final FIG CDS 1418573 1420951 . + 2 gene_id cds1396	Name=Anaerobic dimethyl sulfoxide reductase chain A (EC 1.8.99.-)	Ontology_term=KEGG_ENZYME:1.8.99.-
cds1397	20.7772	-0.518188	0.532767	-0.972636	0.330734	0.998447	Salmonella_enterica_3211_Node1_2018.1.17_Final FIG CDS 1420948 1421577 . + 1 gene_id cds1397	Name=Anaerobic dimethyl sulfoxide reductase chain B (EC 1.8.5.3)	Ontology_term=KEGG_ENZYME:1.8.5.3
cds1398	19.1097	-0.59956	0.580097	-1.03355	0.301346	0.998447	Salmonella_enterica_3211_Node1_2018.1.17_Final FIG CDS 1421570 1422379 . + 2 gene_id cds1398	Name=Anaerobic dimethyl sulfoxide reductase chain C (EC 1.8.5.3)	Ontology_term=KEGG_ENZYME:1.8.5.3
cds1399	65.6964	0.350363	0.310166	1.1296	0.258646	0.998447	Salmonella_enterica_3211_Node1_2018.1.17_Final FIG CDS 1422379 1423242 . + 1 gene_id cds1399	Name=Putative polyferredoxin
cds1400	3823.96	0.00218346	0.396447	0.00550756	0.995606	0.999561	Salmonella_enterica_3211_Node1_2018.1.17_Final FIG CDS 1423363 1423794 . + 1 gene_id cds1400	Name=Nucleoside diphosphate kinase (EC 2.7.4.6)	Ontology_term=KEGG_ENZYME:2.7.4.6
cds1401	3505.42	-0.0433957	0.216766	-0.200196	0.841327	0.998447	Salmonella_enterica_3211_Node1_2018.1.17_Final FIG CDS 1424001 1425167 . + 0 gene_id cds1401	Name=Ribosomal RNA large subunit methyltransferase N (EC 2.1.1.-)	Ontology_term=KEGG_ENZYME:2.1.1.-
cds1402	2019.28	-0.172566	0.180008	-0.95866	0.33773	0.998447	Salmonella_enterica_3211_Node1_2018.1.17_Final FIG CDS 1425459 1426463 . + 0 gene_id cds1402	Name=FIG021952: putative membrane protein
cds1403	1683.43	0.179069	0.175122	1.02254	0.306525	0.998447	Salmonella_enterica_3211_Node1_2018.1.17_Final FIG CDS 1426490 1427608 . + 2 gene_id cds1403	Name=1-hydroxy-2-methyl-2-(E)-butenyl 4-diphosphate synthase (EC 1.17.7.1)	Ontology_term=KEGG_ENZYME:1.17.7.1
cds1404	3943.18	-0.0317879	0.1814	-0.175236	0.860894	0.998447	Salmonella_enterica_3211_Node1_2018.1.17_Final FIG CDS 1427719 1428993 . + 1 gene_id cds1404	Name=Histidyl-tRNA synthetase (EC 6.1.1.21)	Ontology_term=KEGG_ENZYME:6.1.1.21
cds1405	1515.62	-0.064813	0.195386	-0.331718	0.740102	0.998447	Salmonella_enterica_3211_Node1_2018.1.17_Final FIG CDS 1429007 1429627 . + 2 gene_id cds1405	Name=Mlr7403 protein
cds1406	4061.58	-0.17275	0.183621	-0.940796	0.346809	0.998447	Salmonella_enterica_3211_Node1_2018.1.17_Final FIG CDS 1429638 1430816 . + 0 gene_id cds1406	Name=Outer membrane protein YfgL%2C lipoprotein component of the protein assembly complex (forms a complex with YaeT%2C YfiO%2C and NlpB)
cds1407	1870.36	-0.235845	0.219022	-1.07681	0.281564	0.998447	Salmonella_enterica_3211_Node1_2018.1.17_Final FIG CDS 1430935 1432407 . + 1 gene_id cds1407	Name=GTP-binding protein EngA
cds1408	151.428	-0.334426	0.235401	-1.42066	0.155415	0.998447	Salmonella_enterica_3211_Node1_2018.1.17_Final FIG CDS 1432496 1432717 . + 2 gene_id cds1408	Name=FIG00613201: hypothetical protein
cds1409	46.1471	0.780398	0.374476	2.08397	0.0371626	0.970118	Salmonella_enterica_3211_Node1_2018.1.17_Final FIG CDS 1433063 1435255 . + 2 gene_id cds1409	Name=adherence and invasion outermembrane protein (Inv%2Cenhances Peyer's patches colonization)
cds1410	0	NA	NA	NA	NA	NA	Salmonella_enterica_3211_Node1_2018.1.17_Final FIG CDS 1435236 1435358 . - 0 gene_id cds1410	Name=hypothetical protein
cds1411	72.4889	0.0364358	0.273475	0.133232	0.89401	0.998447	Salmonella_enterica_3211_Node1_2018.1.17_Final FIG CDS 1435313 1436272 . + 2 gene_id cds1411	Name=SinI homolog
cds1412	651.751	0.0864416	0.241172	0.358423	0.720027	0.998447	Salmonella_enterica_3211_Node1_2018.1.17_Final FIG CDS 1436410 1441989 . + 1 gene_id cds1412	Name=RatA homolog
cds1413	733.418	0.0774237	0.200349	0.386444	0.699168	0.998447	Salmonella_enterica_3211_Node1_2018.1.17_Final FIG CDS 1442155 1447998 . + 1 gene_id cds1413	Name=RatA homolog
cds1414	161.225	0.331583	0.260156	1.27455	0.202468	0.998447	Salmonella_enterica_3211_Node1_2018.1.17_Final FIG CDS 1447995 1449461 . + 0 gene_id cds1414	Name=RatA homolog
cds1415	421.644	-0.0801007	0.180638	-0.443433	0.657452	0.998447	Salmonella_enterica_3211_Node1_2018.1.17_Final FIG CDS 1450305 1456085 . + 0 gene_id cds1415	Name=AIDA autotransporter-like protein
cds1416	602.769	0.344159	0.294552	1.16842	0.242638	0.998447	Salmonella_enterica_3211_Node1_2018.1.17_Final FIG CDS 1456247 1457596 . - 2 gene_id cds1416	Name=Exodeoxyribonuclease VII large subunit (EC 3.1.11.6)	Ontology_term=KEGG_ENZYME:3.1.11.6
cds1417	2766.58	0.055298	0.335994	0.16458	0.869274	0.998447	Salmonella_enterica_3211_Node1_2018.1.17_Final FIG CDS 1457757 1459223 . + 0 gene_id cds1417	Name=Inosine-5'-monophosphate dehydrogenase (EC 1.1.1.205) / CBS domain	Ontology_term=KEGG_ENZYME:1.1.1.205
cds1418	4708.5	0.234746	0.347874	0.6748	0.499803	0.998447	Salmonella_enterica_3211_Node1_2018.1.17_Final FIG CDS 1459293 1460870 . + 0 gene_id cds1418	Name=GMP synthase [glutamine-hydrolyzing] (EC 6.3.5.2)	Ontology_term=KEGG_ENZYME:6.3.5.2
cds1419	130.472	-0.120762	0.335908	-0.35951	0.719214	0.998447	Salmonella_enterica_3211_Node1_2018.1.17_Final FIG CDS 1461093 1461383 . + 0 gene_id cds1419	Name=Mobile element protein
cds1420	245.941	0.19467	0.387025	0.50299	0.614971	0.998447	Salmonella_enterica_3211_Node1_2018.1.17_Final FIG CDS 1461717 1461908 . - 0 gene_id cds1420	Name=FIG01047222: hypothetical protein
cds1421	1826.72	-0.309858	0.231826	-1.3366	0.181354	0.998447	Salmonella_enterica_3211_Node1_2018.1.17_Final FIG CDS 1462273 1462464 . - 1 gene_id cds1421	Name=Putative inner membrane protein
cds1422	323.217	-0.559182	0.481747	-1.16074	0.245749	0.998447	Salmonella_enterica_3211_Node1_2018.1.17_Final FIG CDS 1463003 1465090 . + 2 gene_id cds1422	Name=diguanylate cyclase/phosphodiesterase (GGDEF & EAL domains) with PAS/PAC sensor(s)
cds1423	1964.22	-0.160816	0.203161	-0.79157	0.428611	0.998447	Salmonella_enterica_3211_Node1_2018.1.17_Final FIG CDS 1465126 1466667 . - 1 gene_id cds1423	Name=Exopolyphosphatase (EC 3.6.1.11)	Ontology_term=KEGG_ENZYME:3.6.1.11
cds1424	5205.76	-0.262842	0.215223	-1.22126	0.221988	0.998447	Salmonella_enterica_3211_Node1_2018.1.17_Final FIG CDS 1466672 1468738 . - 2 gene_id cds1424	Name=Polyphosphate kinase (EC 2.7.4.1)	Ontology_term=KEGG_ENZYME:2.7.4.1
cds1425	4239.73	-0.138634	0.269554	-0.514308	0.607036	0.998447	Salmonella_enterica_3211_Node1_2018.1.17_Final FIG CDS 1468927 1469565 . - 1 gene_id cds1425	Name=Phosphoribosylglycinamide formyltransferase (EC 2.1.2.2)	Ontology_term=KEGG_ENZYME:2.1.2.2
cds1426	9531.83	-0.0755743	0.296556	-0.25484	0.798847	0.998447	Salmonella_enterica_3211_Node1_2018.1.17_Final FIG CDS 1469565 1470617 . - 0 gene_id cds1426	Name=Phosphoribosylformylglycinamidine cyclo-ligase (EC 6.3.3.1)	Ontology_term=KEGG_ENZYME:6.3.3.1
cds1427	58.6364	0.266212	0.288684	0.922158	0.356446	0.998447	Salmonella_enterica_3211_Node1_2018.1.17_Final FIG CDS 1470638 1470781 . - 2 gene_id cds1427	Name=Phosphoribosylformylglycinamidine cyclo-ligase (EC 6.3.3.1)	Ontology_term=KEGG_ENZYME:6.3.3.1
cds1428	3860.7	-0.220401	0.206971	-1.06489	0.286927	0.998447	Salmonella_enterica_3211_Node1_2018.1.17_Final FIG CDS 1471016 1471642 . + 2 gene_id cds1428	Name=Uracil phosphoribosyltransferase (EC 2.4.2.9)	Ontology_term=KEGG_ENZYME:2.4.2.9
cds1429	483.679	0.256303	0.318681	0.804262	0.421246	0.998447	Salmonella_enterica_3211_Node1_2018.1.17_Final FIG CDS 1471730 1473019 . + 2 gene_id cds1429	Name=Uracil permease
cds1430	1332.72	-0.110694	0.214363	-0.516386	0.605585	0.998447	Salmonella_enterica_3211_Node1_2018.1.17_Final FIG CDS 1473090 1473815 . + 0 gene_id cds1430	Name=Chromosomal replication initiator protein DnaA
cds1431	378.077	-0.0496172	0.274938	-0.180467	0.856786	0.998447	Salmonella_enterica_3211_Node1_2018.1.17_Final FIG CDS 1473842 1474201 . - 2 gene_id cds1431	Name=Arsenate reductase (EC 1.20.4.1)	Ontology_term=KEGG_ENZYME:1.20.4.1
cds1432	785.37	-0.124369	0.200794	-0.619385	0.535663	0.998447	Salmonella_enterica_3211_Node1_2018.1.17_Final FIG CDS 1474241 1475704 . - 2 gene_id cds1432	Name=Exported zinc metalloprotease YfgC precursor
cds1433	493.369	-0.0812419	0.188649	-0.430651	0.666722	0.998447	Salmonella_enterica_3211_Node1_2018.1.17_Final FIG CDS 1475912 1476979 . + 2 gene_id cds1433	Name=Putative permease PerM ( YfgO)
cds1434	281.267	-0.097498	0.272881	-0.357292	0.720873	0.998447	Salmonella_enterica_3211_Node1_2018.1.17_Final FIG CDS 1477166 1477519 . + 2 gene_id cds1434	Name=Glycerate kinase (EC 2.7.1.31)	Ontology_term=KEGG_ENZYME:2.7.1.31
cds1435	2667.47	-0.0221313	0.297094	-0.0744925	0.940619	0.998447	Salmonella_enterica_3211_Node1_2018.1.17_Final FIG CDS 1477566 1478036 . - 0 gene_id cds1435	Name=Thiol peroxidase%2C Bcp-type (EC 1.11.1.15)	Ontology_term=KEGG_ENZYME:1.11.1.15
cds1436	907.776	-0.103898	0.301456	-0.344655	0.730354	0.998447	Salmonella_enterica_3211_Node1_2018.1.17_Final FIG CDS 1478036 1478608 . - 2 gene_id cds1436	Name=Glycine cleavage system transcriptional antiactivator GcvR
cds1437	4430.05	-0.0708224	0.212342	-0.333531	0.738734	0.998447	Salmonella_enterica_3211_Node1_2018.1.17_Final FIG CDS 1478754 1479632 . + 0 gene_id cds1437	Name=4-hydroxy-tetrahydrodipicolinate synthase (EC 4.3.3.7)	Ontology_term=KEGG_ENZYME:4.3.3.7
cds1438	5211.89	0.141695	0.234199	0.605022	0.545165	0.998447	Salmonella_enterica_3211_Node1_2018.1.17_Final FIG CDS 1479649 1480683 . + 1 gene_id cds1438	Name=Outer membrane protein NlpB%2C lipoprotein component of the protein assembly complex (forms a complex with YaeT%2C YfiO%2C and YfgL)%3B Lipoprotein-34 precursor
cds1439	11167.5	0.0571414	0.310813	0.183845	0.854135	0.998447	Salmonella_enterica_3211_Node1_2018.1.17_Final FIG CDS 1480858 1481571 . + 1 gene_id cds1439	Name=Phosphoribosylaminoimidazole-succinocarboxamide synthase (EC 6.3.2.6)	Ontology_term=KEGG_ENZYME:6.3.2.6
cds1440	873.681	0.0448474	0.18563	0.241596	0.809093	0.998447	Salmonella_enterica_3211_Node1_2018.1.17_Final FIG CDS 1481702 1482565 . + 2 gene_id cds1440	Name=YpfJ protein%2C zinc metalloprotease superfamily
cds1441	573.267	-0.177331	0.217109	-0.816783	0.414052	0.998447	Salmonella_enterica_3211_Node1_2018.1.17_Final FIG CDS 1482581 1484599 . + 2 gene_id cds1441	Name=Predicted P-loop ATPase fused to an acetyltransferase COG1444
cds1442	184.147	0.0451981	0.21086	0.214352	0.830273	0.998447	Salmonella_enterica_3211_Node1_2018.1.17_Final FIG CDS 1484626 1484826 . - 1 gene_id cds1442	Name=Putative inner membrane protein
cds1443	774.009	0.260069	0.23564	1.10367	0.269734	0.998447	Salmonella_enterica_3211_Node1_2018.1.17_Final FIG CDS 1484854 1485981 . - 1 gene_id cds1443	Name=N-succinyl-L%2CL-diaminopimelate desuccinylase (EC 3.5.1.18)	Ontology_term=KEGG_ENZYME:3.5.1.18
cds1444	312.643	0.144856	0.25245	0.5738	0.566103	0.998447	Salmonella_enterica_3211_Node1_2018.1.17_Final FIG CDS 1485985 1486341 . - 1 gene_id cds1444	Name=FIG138056: a glutathione-dependent thiol reductase
cds1445	417.768	0.0576512	0.196368	0.293588	0.769073	0.998447	Salmonella_enterica_3211_Node1_2018.1.17_Final FIG CDS 1486915 1490028 . - 1 gene_id cds1445	Name=RND efflux system%2C inner membrane transporter CmeB
cds1446	163.168	-0.0283728	0.257531	-0.110172	0.912273	0.998447	Salmonella_enterica_3211_Node1_2018.1.17_Final FIG CDS 1490213 1491913 . - 2 gene_id cds1446	Name=Nitrate/nitrite sensor protein (EC 2.7.3.-)	Ontology_term=KEGG_ENZYME:2.7.3.-
cds1447	93.0083	-0.458229	0.504216	-0.908794	0.363459	0.998447	Salmonella_enterica_3211_Node1_2018.1.17_Final FIG CDS 1492099 1494060 . + 1 gene_id cds1447	Name=Glutamate synthase [NADPH] small chain (EC 1.4.1.13)	Ontology_term=KEGG_ENZYME:1.4.1.13
cds1448	415.701	-0.00386082	0.196383	-0.0196596	0.984315	0.999561	Salmonella_enterica_3211_Node1_2018.1.17_Final FIG CDS 1494509 1495807 . - 2 gene_id cds1448	Name=Beta-lactamase class C and other penicillin binding proteins
cds1449	1503.02	-0.248733	0.211053	-1.17854	0.238583	0.998447	Salmonella_enterica_3211_Node1_2018.1.17_Final FIG CDS 1496011 1496586 . + 1 gene_id cds1449	Name=GDP-mannose pyrophosphatase YffH
cds1450	236.383	0.096725	0.222387	0.434941	0.663605	0.998447	Salmonella_enterica_3211_Node1_2018.1.17_Final FIG CDS 1496711 1497754 . + 2 gene_id cds1450	Name=FIG01200701: possible membrane protein
cds1451	327.094	-0.378981	0.197864	-1.91536	0.0554468	0.970118	Salmonella_enterica_3211_Node1_2018.1.17_Final FIG CDS 1497882 1498112 . + 0 gene_id cds1451	Name=FIG01046050: hypothetical protein
cds1452	785.747	-0.156852	0.206546	-0.759407	0.447609	0.998447	Salmonella_enterica_3211_Node1_2018.1.17_Final FIG CDS 1498175 1500175 . - 2 gene_id cds1452	Name=Transketolase (EC 2.2.1.1)	Ontology_term=KEGG_ENZYME:2.2.1.1
cds1453	307.011	-0.0202066	0.266241	-0.0758958	0.939502	0.998447	Salmonella_enterica_3211_Node1_2018.1.17_Final FIG CDS 1500195 1501145 . - 0 gene_id cds1453	Name=Transaldolase (EC 2.2.1.2)	Ontology_term=KEGG_ENZYME:2.2.1.2
cds1454	37.6321	-0.1665	0.352698	-0.472075	0.636873	0.998447	Salmonella_enterica_3211_Node1_2018.1.17_Final FIG CDS 1501215 1501412 . - 0 gene_id cds1454	Name=FIG01047668: hypothetical protein
cds1455	1187.38	0.12624	0.236188	0.534488	0.593004	0.998447	Salmonella_enterica_3211_Node1_2018.1.17_Final FIG CDS 1501417 1503696 . + 1 gene_id cds1455	Name=NADP-dependent malic enzyme (EC 1.1.1.40)	Ontology_term=KEGG_ENZYME:1.1.1.40
cds1456	1.08724	-1.50747	1.95459	-0.771247	0.440561	0.998447	Salmonella_enterica_3211_Node1_2018.1.17_Final FIG CDS 1503886 1504344 . + 1 gene_id cds1456	Name=Mobile element protein
cds1457	2.72728	2.09177	1.26439	1.65437	0.098053	0.970118	Salmonella_enterica_3211_Node1_2018.1.17_Final FIG CDS 1504825 1505160 . + 1 gene_id cds1457	Name=Ethanolamine utilization polyhedral-body-like protein EutS
cds1458	1.48055	1.17503	1.82886	0.64249	0.520555	0.998447	Salmonella_enterica_3211_Node1_2018.1.17_Final FIG CDS 1505173 1505652 . + 1 gene_id cds1458	Name=Ethanolamine utilization protein EutP
cds1459	13.64	-0.017193	0.656678	-0.0261818	0.979112	0.999561	Salmonella_enterica_3211_Node1_2018.1.17_Final FIG CDS 1505630 1506319 . + 2 gene_id cds1459	Name=Ethanolamine utilization protein EutQ
cds1460	17.7691	-0.106303	0.532474	-0.19964	0.841762	0.998447	Salmonella_enterica_3211_Node1_2018.1.17_Final FIG CDS 1506316 1507119 . + 1 gene_id cds1460	Name=ATP:Cob(I)alamin adenosyltransferase (EC 2.5.1.17) @ ATP:Cob(I)alamin adenosyltransferase (EC 2.5.1.17)%2C ethanolamine utilization	Ontology_term=KEGG_ENZYME:2.5.1.17,KEGG_ENZYME:2.5.1.17
cds1461	7.05891	0.60746	0.806924	0.75281	0.451564	0.998447	Salmonella_enterica_3211_Node1_2018.1.17_Final FIG CDS 1507116 1508132 . + 0 gene_id cds1461	Name=Phosphate acetyltransferase (EC 2.3.1.8)%2C ethanolamine utilization-specific	Ontology_term=KEGG_ENZYME:2.3.1.8
cds1462	9.54995	0.246754	0.626253	0.394017	0.693568	0.998447	Salmonella_enterica_3211_Node1_2018.1.17_Final FIG CDS 1508173 1508463 . + 1 gene_id cds1462	Name=Ethanolamine utilization polyhedral-body-like protein EutM
cds1463	5.81426	0.852031	0.850628	1.00165	0.316513	0.998447	Salmonella_enterica_3211_Node1_2018.1.17_Final FIG CDS 1508564 1508863 . + 2 gene_id cds1463	Name=Ethanolamine utilization polyhedral-body-like protein EutN
cds1464	22.0067	0.662203	0.521041	1.27092	0.203756	0.998447	Salmonella_enterica_3211_Node1_2018.1.17_Final FIG CDS 1508875 1510278 . + 1 gene_id cds1464	Name=Acetaldehyde dehydrogenase%2C ethanolamine utilization cluster (EC 1.2.1.10)	Ontology_term=KEGG_ENZYME:1.2.1.10
cds1465	8.71194	0.364109	0.844203	0.431305	0.666247	0.998447	Salmonella_enterica_3211_Node1_2018.1.17_Final FIG CDS 1510289 1511128 . + 2 gene_id cds1465	Name=Ethanolamine utilization protein EutJ
cds1466	10.1039	1.08121	0.767676	1.40843	0.159005	0.998447	Salmonella_enterica_3211_Node1_2018.1.17_Final FIG CDS 1511118 1512305 . + 0 gene_id cds1466	Name=Ethanolamine utilization protein EutG
cds1467	48.6116	0.583742	0.469	1.24465	0.21326	0.998447	Salmonella_enterica_3211_Node1_2018.1.17_Final FIG CDS 1512425 1513651 . + 2 gene_id cds1467	Name=Ethanolamine permease
cds1468	20.5415	0.0213359	0.493156	0.043264	0.965491	0.999202	Salmonella_enterica_3211_Node1_2018.1.17_Final FIG CDS 1513648 1515051 . + 1 gene_id cds1468	Name=Ethanolamine utilization protein EutA
cds1469	43.8429	0.747105	0.392506	1.90342	0.0569852	0.970118	Salmonella_enterica_3211_Node1_2018.1.17_Final FIG CDS 1515063 1516424 . + 0 gene_id cds1469	Name=Ethanolamine ammonia-lyase heavy chain (EC 4.3.1.7)	Ontology_term=KEGG_ENZYME:4.3.1.7
cds1470	19.4469	0.799991	0.481532	1.66134	0.0966443	0.970118	Salmonella_enterica_3211_Node1_2018.1.17_Final FIG CDS 1516443 1517339 . + 0 gene_id cds1470	Name=Ethanolamine ammonia-lyase light chain (EC 4.3.1.7)	Ontology_term=KEGG_ENZYME:4.3.1.7
cds1471	21.2336	0.0537464	0.47213	0.113838	0.909366	0.998447	Salmonella_enterica_3211_Node1_2018.1.17_Final FIG CDS 1517349 1518008 . + 0 gene_id cds1471	Name=Ethanolamine utilization polyhedral-body-like protein EutL
cds1472	16.426	-0.362778	0.530005	-0.684481	0.493671	0.998447	Salmonella_enterica_3211_Node1_2018.1.17_Final FIG CDS 1518021 1518515 . + 0 gene_id cds1472	Name=Ethanolamine utilization polyhedral-body-like protein EutK
cds1473	77.608	0.063929	0.310942	0.205598	0.837105	0.998447	Salmonella_enterica_3211_Node1_2018.1.17_Final FIG CDS 1518563 1519615 . + 2 gene_id cds1473	Name=Ethanolamine operon regulatory protein
cds1474	153.937	0.263888	0.227715	1.15885	0.246517	0.998447	Salmonella_enterica_3211_Node1_2018.1.17_Final FIG CDS 1519815 1521008 . - 0 gene_id cds1474	Name=FIG01045300: hypothetical protein
cds1475	59.3677	-0.129035	0.291019	-0.443389	0.657484	0.998447	Salmonella_enterica_3211_Node1_2018.1.17_Final FIG CDS 1521221 1521409 . - 2 gene_id cds1475	Name=Putative membrane protein
cds1476	385.044	-0.0678218	0.188312	-0.360156	0.71873	0.998447	Salmonella_enterica_3211_Node1_2018.1.17_Final FIG CDS 1521571 1522470 . - 1 gene_id cds1476	Name=Coproporphyrinogen III oxidase%2C aerobic (EC 1.3.3.3)	Ontology_term=KEGG_ENZYME:1.3.3.3
cds1477	1202.13	-0.131964	0.162108	-0.81405	0.415616	0.998447	Salmonella_enterica_3211_Node1_2018.1.17_Final FIG CDS 1522473 1523342 . - 0 gene_id cds1477	Name=N-acetylmuramoyl-L-alanine amidase (EC 3.5.1.28)	Ontology_term=KEGG_ENZYME:3.5.1.28
cds1478	467.282	-0.119564	0.228704	-0.522789	0.601121	0.998447	Salmonella_enterica_3211_Node1_2018.1.17_Final FIG CDS 1523555 1523980 . + 2 gene_id cds1478	Name=Acetyltransferase YpeA
cds1479	100.425	0.0852387	0.242819	0.351038	0.72556	0.998447	Salmonella_enterica_3211_Node1_2018.1.17_Final FIG CDS 1523967 1524416 . + 0 gene_id cds1479	Name=Inner membrane protein YfeZ
cds1480	225.393	0.214034	0.245137	0.873119	0.382598	0.998447	Salmonella_enterica_3211_Node1_2018.1.17_Final FIG CDS 1524478 1525053 . + 1 gene_id cds1480	Name=Predicted outer membrane lipoprotein YfeY
cds1481	1631.63	-0.409094	0.363582	-1.12518	0.260514	0.998447	Salmonella_enterica_3211_Node1_2018.1.17_Final FIG CDS 1525148 1526047 . + 2 gene_id cds1481	Name=Predicted dye-decolorizing peroxidase (DyP)%2C YfeX-like subgroup
cds1482	680.605	-0.541437	0.244592	-2.21364	0.0268538	0.95816	Salmonella_enterica_3211_Node1_2018.1.17_Final FIG CDS 1526285 1527076 . + 2 gene_id cds1482	Name=3-oxoacyl-[acyl-carrier protein] reductase (EC 1.1.1.100)	Ontology_term=KEGG_ENZYME:1.1.1.100
cds1483	1215.67	-1.05233	0.373012	-2.82118	0.00478475	0.577204	Salmonella_enterica_3211_Node1_2018.1.17_Final FIG CDS 1527234 1528250 . + 0 gene_id cds1483	Name=Sulfate and thiosulfate binding protein CysP
cds1484	850.242	-0.268006	0.20448	-1.31067	0.189968	0.998447	Salmonella_enterica_3211_Node1_2018.1.17_Final FIG CDS 1528250 1529083 . + 2 gene_id cds1484	Name=Sulfate transport system permease protein CysT
cds1485	779.25	-0.168382	0.202258	-0.832509	0.405122	0.998447	Salmonella_enterica_3211_Node1_2018.1.17_Final FIG CDS 1529083 1529958 . + 1 gene_id cds1485	Name=Sulfate transport system permease protein CysW
cds1486	792.99	-0.0011897	0.192585	-0.0061775	0.995071	0.999561	Salmonella_enterica_3211_Node1_2018.1.17_Final FIG CDS 1529948 1531045 . + 2 gene_id cds1486	Name=Sulfate and thiosulfate import ATP-binding protein CysA (EC 3.6.3.25)	Ontology_term=KEGG_ENZYME:3.6.3.25
cds1487	500.578	0.270087	0.225011	1.20033	0.230011	0.998447	Salmonella_enterica_3211_Node1_2018.1.17_Final FIG CDS 1531113 1532024 . + 0 gene_id cds1487	Name=Cysteine synthase (EC 2.5.1.47)	Ontology_term=KEGG_ENZYME:2.5.1.47
cds1488	236.126	0.0145631	0.262381	0.0555036	0.955737	0.998447	Salmonella_enterica_3211_Node1_2018.1.17_Final FIG CDS 1532155 1532694 . - 1 gene_id cds1488	Name=putative membrane carboxypeptidase
cds1489	70.0485	-0.061824	0.294896	-0.209647	0.833944	0.998447	Salmonella_enterica_3211_Node1_2018.1.17_Final FIG CDS 1532707 1533087 . - 1 gene_id cds1489	Name=hypothetical protein
cds1490	358.762	-0.228185	0.318897	-0.715543	0.474273	0.998447	Salmonella_enterica_3211_Node1_2018.1.17_Final FIG CDS 1533146 1533865 . - 2 gene_id cds1490	Name=Putative amidotransferase
cds1491	184.402	0.216046	0.25698	0.840714	0.400508	0.998447	Salmonella_enterica_3211_Node1_2018.1.17_Final FIG CDS 1533880 1535172 . - 1 gene_id cds1491	Name=Predicted transcriptional regulator of pyridoxine metabolism
cds1492	208.066	0.360854	0.257803	1.39972	0.161596	0.998447	Salmonella_enterica_3211_Node1_2018.1.17_Final FIG CDS 1535255 1536121 . + 2 gene_id cds1492	Name=Pyridoxal kinase (EC 2.7.1.35)	Ontology_term=KEGG_ENZYME:2.7.1.35
cds1493	70.1746	0.405273	0.322277	1.25753	0.208561	0.998447	Salmonella_enterica_3211_Node1_2018.1.17_Final FIG CDS 1536118 1536357 . + 1 gene_id cds1493	Name=FIG01045978: hypothetical protein
cds1494	26812.7	-0.489187	0.214671	-2.27877	0.0226805	0.95816	Salmonella_enterica_3211_Node1_2018.1.17_Final FIG CDS 1536506 1537015 . - 2 gene_id cds1494	Name=PTS system%2C glucose-specific IIA component (EC 2.7.1.69)	Ontology_term=KEGG_ENZYME:2.7.1.69
cds1495	45456.5	-0.326021	0.214165	-1.52229	0.127936	0.998447	Salmonella_enterica_3211_Node1_2018.1.17_Final FIG CDS 1537056 1538783 . - 0 gene_id cds1495	Name=Phosphoenolpyruvate-protein phosphotransferase of PTS system (EC 2.7.3.9)	Ontology_term=KEGG_ENZYME:2.7.3.9
cds1496	9623.88	-0.235004	0.250875	-0.936737	0.348894	0.998447	Salmonella_enterica_3211_Node1_2018.1.17_Final FIG CDS 1538832 1539089 . - 0 gene_id cds1496	Name=Phosphotransferase system%2C phosphocarrier protein HPr
cds1497	2263.19	-0.114674	0.301881	-0.379864	0.704046	0.998447	Salmonella_enterica_3211_Node1_2018.1.17_Final FIG CDS 1539229 1539354 . + 1 gene_id cds1497	Name=hypothetical protein
cds1498	5998.79	-0.0900516	0.195828	-0.459851	0.645623	0.998447	Salmonella_enterica_3211_Node1_2018.1.17_Final FIG CDS 1539473 1540444 . - 2 gene_id cds1498	Name=Cysteine synthase (EC 2.5.1.47)	Ontology_term=KEGG_ENZYME:2.5.1.47
cds1499	584.999	-0.23174	0.200568	-1.15542	0.24792	0.998447	Salmonella_enterica_3211_Node1_2018.1.17_Final FIG CDS 1540608 1541471 . - 0 gene_id cds1499	Name=Sulfate transporter%2C CysZ-type
cds1500	2228.11	0.00423672	0.217355	0.0194922	0.984448	0.999561	Salmonella_enterica_3211_Node1_2018.1.17_Final FIG CDS 1541601 1542587 . + 0 gene_id cds1500	Name=Cell division protein ZipA
cds1501	924.702	0.106432	0.180805	0.588658	0.556091	0.998447	Salmonella_enterica_3211_Node1_2018.1.17_Final FIG CDS 1542659 1544674 . + 2 gene_id cds1501	Name=DNA ligase (EC 6.5.1.2)	Ontology_term=KEGG_ENZYME:6.5.1.2
cds1502	134.828	0.0777909	0.222066	0.350305	0.72611	0.998447	Salmonella_enterica_3211_Node1_2018.1.17_Final FIG CDS 1544676 1544894 . + 0 gene_id cds1502	Name=FIG074102: hypothetical protein
cds1503	436.884	-0.125741	0.220072	-0.571364	0.567753	0.998447	Salmonella_enterica_3211_Node1_2018.1.17_Final FIG CDS 1544891 1545889 . - 2 gene_id cds1503	Name=Putative cytochrome oxidase
cds1504	67.7068	0.0440588	0.29764	0.148027	0.882322	0.998447	Salmonella_enterica_3211_Node1_2018.1.17_Final FIG CDS 1545979 1546905 . + 1 gene_id cds1504	Name=LysR family transcriptional regulator YfeR
cds1505	78.1948	-0.227593	0.328705	-0.692393	0.48869	0.998447	Salmonella_enterica_3211_Node1_2018.1.17_Final FIG CDS 1546967 1547728 . - 2 gene_id cds1505	Name=Putative exported protein precursor
cds1506	21.5198	0.730057	0.647455	1.12758	0.259498	0.998447	Salmonella_enterica_3211_Node1_2018.1.17_Final FIG CDS 1547984 1548817 . + 2 gene_id cds1506	Name=Xanthosine phosphorylase (EC 2.4.2.1)	Ontology_term=KEGG_ENZYME:2.4.2.1
cds1507	73.691	0.0287881	0.295383	0.0974603	0.922361	0.998447	Salmonella_enterica_3211_Node1_2018.1.17_Final FIG CDS 1548872 1550128 . + 2 gene_id cds1507	Name=Xanthosine permease
cds1508	11.395	0.455711	0.644327	0.707266	0.479401	0.998447	Salmonella_enterica_3211_Node1_2018.1.17_Final FIG CDS 1550187 1550345 . + 0 gene_id cds1508	Name=FIG00638837: hypothetical protein
cds1509	129.425	0.0551278	0.383839	0.143622	0.885799	0.998447	Salmonella_enterica_3211_Node1_2018.1.17_Final FIG CDS 1550397 1551281 . + 0 gene_id cds1509	Name=Xanthosine operon regulatory protein XapR%2C LysR family
cds1510	3859.52	0.0409909	0.241091	0.170023	0.864992	0.998447	Salmonella_enterica_3211_Node1_2018.1.17_Final FIG CDS 1552097 1553512 . + 2 gene_id cds1510	Name=Glutamyl-tRNA synthetase (EC 6.1.1.17)	Ontology_term=KEGG_ENZYME:6.1.1.17
cds1511	501.821	-0.873592	0.345989	-2.52491	0.0115727	0.844802	Salmonella_enterica_3211_Node1_2018.1.17_Final FIG CDS 1553566 1553958 . - 1 gene_id cds1511	Name=FIG00638165: hypothetical protein
cds1512	843.95	-1.38648	0.459085	-3.02008	0.00252704	0.520782	Salmonella_enterica_3211_Node1_2018.1.17_Final FIG CDS 1553960 1554307 . - 2 gene_id cds1512	Name=Putative negative regulator
cds1513	509.495	-0.188593	0.257911	-0.731232	0.464637	0.998447	Salmonella_enterica_3211_Node1_2018.1.17_Final FIG CDS 1554928 1557117 . + 1 gene_id cds1513	Name=FIG00638309: hypothetical protein
cds1514	4432.57	-0.560565	0.286562	-1.95617	0.050445	0.970118	Salmonella_enterica_3211_Node1_2018.1.17_Final FIG CDS 1557170 1558372 . - 2 gene_id cds1514	Name=Nucleoside permease NupC
cds1515	445.893	0.524643	0.385261	1.36178	0.173266	0.998447	Salmonella_enterica_3211_Node1_2018.1.17_Final FIG CDS 1558715 1559956 . + 2 gene_id cds1515	Name=Manganese transport protein MntH
cds1516	105.244	0.111947	0.250629	0.446662	0.655119	0.998447	Salmonella_enterica_3211_Node1_2018.1.17_Final FIG CDS 1560017 1560343 . - 2 gene_id cds1516	Name=FIG00639029: hypothetical protein
cds1517	250.132	0.321294	0.239988	1.33879	0.18064	0.998447	Salmonella_enterica_3211_Node1_2018.1.17_Final FIG CDS 1560457 1561455 . - 1 gene_id cds1517	Name=Putative ion-channel protein
cds1518	198.056	0.0167401	0.241009	0.0694585	0.944625	0.998447	Salmonella_enterica_3211_Node1_2018.1.17_Final FIG CDS 1561635 1563287 . + 0 gene_id cds1518	Name=Pyruvate decarboxylase (EC 4.1.1.1)%3B Alpha-keto-acid decarboxylase (EC 4.1.1.-)	Ontology_term=KEGG_ENZYME:4.1.1.1,KEGG_ENZYME:4.1.1.-
cds1519	162.762	0.204685	0.261227	0.783553	0.433302	0.998447	Salmonella_enterica_3211_Node1_2018.1.17_Final FIG CDS 1563307 1564542 . - 1 gene_id cds1519	Name=Chloride channel protein
cds1520	1736.94	-0.291359	0.227407	-1.28122	0.200115	0.998447	Salmonella_enterica_3211_Node1_2018.1.17_Final FIG CDS 1564746 1565711 . + 0 gene_id cds1520	Name=Glucokinase (EC 2.7.1.2)	Ontology_term=KEGG_ENZYME:2.7.1.2
cds1521	73.2245	-0.125381	0.270475	-0.463559	0.642964	0.998447	Salmonella_enterica_3211_Node1_2018.1.17_Final FIG CDS 1565944 1566090 . + 1 gene_id cds1521	Name=hypothetical protein
cds1522	1020.4	0.374571	0.29164	1.28436	0.199016	0.998447	Salmonella_enterica_3211_Node1_2018.1.17_Final FIG CDS 1566432 1567670 . + 0 gene_id cds1522	Name=Uncharacterized PLP-dependent aminotransferase YfdZ
cds1523	37.9433	0.383292	0.442871	0.865472	0.38678	0.998447	Salmonella_enterica_3211_Node1_2018.1.17_Final FIG CDS 1567957 1568079 . - 1 gene_id cds1523	Name=hypothetical protein
cds1524	667.668	0.041211	0.290564	0.141831	0.887214	0.998447	Salmonella_enterica_3211_Node1_2018.1.17_Final FIG CDS 1568194 1569114 . - 1 gene_id cds1524	Name=Lipid A biosynthesis lauroyl acyltransferase (EC 2.3.1.-)	Ontology_term=KEGG_ENZYME:2.3.1.-
cds1525	10.5761	0.580177	0.613145	0.94623	0.344031	0.998447	Salmonella_enterica_3211_Node1_2018.1.17_Final FIG CDS 1569362 1569475 . + 2 gene_id cds1525	Name=hypothetical protein
cds1526	163.807	-0.159105	0.292804	-0.543385	0.586865	0.998447	Salmonella_enterica_3211_Node1_2018.1.17_Final FIG CDS 1569636 1569878 . + 0 gene_id cds1526	Name=FIG00638164: hypothetical protein
cds1527	57.4196	0.269836	0.401614	0.671879	0.50166	0.998447	Salmonella_enterica_3211_Node1_2018.1.17_Final FIG CDS 1570154 1571545 . - 2 gene_id cds1527	Name=Phosphoglycerate transporter protein PgtP
cds1528	7.35269	0.386689	0.718584	0.538126	0.59049	0.998447	Salmonella_enterica_3211_Node1_2018.1.17_Final FIG CDS 1571881 1572093 . - 1 gene_id cds1528	Name=FIG01046403: hypothetical protein
cds1529	40.0781	-0.0779375	0.423073	-0.184218	0.853842	0.998447	Salmonella_enterica_3211_Node1_2018.1.17_Final FIG CDS 1572092 1573174 . + 2 gene_id cds1529	Name=Phosphoglycerate transport regulatory protein PgtC
cds1530	157.786	0.0331535	0.273568	0.121189	0.903541	0.998447	Salmonella_enterica_3211_Node1_2018.1.17_Final FIG CDS 1573171 1575177 . + 1 gene_id cds1530	Name=Phosphoglycerate transport system sensor protein PgtB (EC 2.7.3.-)	Ontology_term=KEGG_ENZYME:2.7.3.-
cds1531	134.872	0.316944	0.236948	1.33761	0.181023	0.998447	Salmonella_enterica_3211_Node1_2018.1.17_Final FIG CDS 1575167 1576414 . + 2 gene_id cds1531	Name=Phosphoglycerate transport system transcriptional regulatory protein PgtA
cds1532	133.544	-0.0957512	0.453095	-0.211327	0.832632	0.998447	Salmonella_enterica_3211_Node1_2018.1.17_Final FIG CDS 1576682 1577620 . + 2 gene_id cds1532	Name=Protease VII (Omptin) precursor (EC 3.4.23.49)	Ontology_term=KEGG_ENZYME:3.4.23.49
cds1533	128.015	0.142006	0.236248	0.601089	0.547781	0.998447	Salmonella_enterica_3211_Node1_2018.1.17_Final FIG CDS 1577927 1578868 . - 2 gene_id cds1533	Name=putative transport
cds1534	1887.01	-0.0218351	0.238459	-0.0915675	0.927042	0.998447	Salmonella_enterica_3211_Node1_2018.1.17_Final FIG CDS 1579157 1579912 . + 2 gene_id cds1534	Name=Lipoprotein
cds1535	3123.27	-0.0248144	0.25687	-0.096603	0.923042	0.998447	Salmonella_enterica_3211_Node1_2018.1.17_Final FIG CDS 1579973 1581280 . - 2 gene_id cds1535	Name=Long-chain fatty acid transport protein
cds1536	8095.75	-1.21132	0.564842	-2.14454	0.03199	0.95816	Salmonella_enterica_3211_Node1_2018.1.17_Final FIG CDS 1581651 1581935 . + 0 gene_id cds1536	Name=FIG00637865: hypothetical protein
cds1537	37.6787	0.477906	0.47689	1.00213	0.31628	0.998447	Salmonella_enterica_3211_Node1_2018.1.17_Final FIG CDS 1582113 1583423 . + 0 gene_id cds1537	Name=3-ketoacyl-CoA thiolase (EC 2.3.1.16) @ Acetyl-CoA acetyltransferase (EC 2.3.1.9)	Ontology_term=KEGG_ENZYME:2.3.1.16,KEGG_ENZYME:2.3.1.9
cds1538	254.814	-0.256221	0.317665	-0.806575	0.419911	0.998447	Salmonella_enterica_3211_Node1_2018.1.17_Final FIG CDS 1583423 1585570 . + 2 gene_id cds1538	Name=Enoyl-CoA hydratase (EC 4.2.1.17) / Delta(3)-cis-delta(2)-trans-enoyl-CoA isomerase (EC 5.3.3.8) / 3-hydroxyacyl-CoA dehydrogenase (EC 1.1.1.35) / 3-hydroxybutyryl-CoA epimerase (EC 5.1.2.3)	Ontology_term=KEGG_ENZYME:4.2.1.17,KEGG_ENZYME:5.3.3.8,KEGG_ENZYME:1.1.1.35,KEGG_ENZYME:5.1.2.3
cds1539	1497.03	-0.227727	0.265643	-0.857266	0.391298	0.998447	Salmonella_enterica_3211_Node1_2018.1.17_Final FIG CDS 1585878 1586264 . + 0 gene_id cds1539	Name=Phosphohistidine phosphatase SixA
cds1540	332.653	-0.129988	0.238227	-0.545648	0.585308	0.998447	Salmonella_enterica_3211_Node1_2018.1.17_Final FIG CDS 1586364 1586915 . - 0 gene_id cds1540	Name=FIG001674: hypothetical protein
cds1541	1050.52	-0.185775	0.19719	-0.942112	0.346135	0.998447	Salmonella_enterica_3211_Node1_2018.1.17_Final FIG CDS 1587081 1588013 . + 0 gene_id cds1541	Name=Protein-N(5)-glutamine methyltransferase PrmB%2C methylates LSU ribosomal protein L3p
cds1542	377.276	-0.0834958	0.187667	-0.444915	0.656381	0.998447	Salmonella_enterica_3211_Node1_2018.1.17_Final FIG CDS 1588049 1589134 . + 2 gene_id cds1542	Name=Chorismate synthase (EC 4.2.3.5)	Ontology_term=KEGG_ENZYME:4.2.3.5
cds1543	296.645	-0.166917	0.214324	-0.778808	0.436093	0.998447	Salmonella_enterica_3211_Node1_2018.1.17_Final FIG CDS 1589138 1589962 . + 2 gene_id cds1543	Name=Murein endopeptidase
cds1544	231.953	0.136783	0.253908	0.538712	0.590086	0.998447	Salmonella_enterica_3211_Node1_2018.1.17_Final FIG CDS 1589962 1590771 . + 1 gene_id cds1544	Name=Putative membrane protein YfcA
cds1545	409.854	-0.0344965	0.273984	-0.125907	0.899806	0.998447	Salmonella_enterica_3211_Node1_2018.1.17_Final FIG CDS 1590771 1591319 . + 0 gene_id cds1545	Name=Putative transporting ATPase
cds1546	2186.8	0.19853	0.372669	0.532725	0.594224	0.998447	Salmonella_enterica_3211_Node1_2018.1.17_Final FIG CDS 1591352 1591627 . + 2 gene_id cds1546	Name=FIG00639460: hypothetical protein
cds1547	846.275	0.0854873	0.177629	0.48127	0.630325	0.998447	Salmonella_enterica_3211_Node1_2018.1.17_Final FIG CDS 1591679 1593679 . - 2 gene_id cds1547	Name=tRNA (5-methylaminomethyl-2-thiouridylate)-methyltransferase (EC 2.1.1.61) / FAD-dependent cmnm(5)s(2)U34 oxidoreductase	Ontology_term=KEGG_ENZYME:2.1.1.61
cds1548	6968.87	-0.231134	0.212472	-1.08783	0.276671	0.998447	Salmonella_enterica_3211_Node1_2018.1.17_Final FIG CDS 1593839 1595053 . + 2 gene_id cds1548	Name=3-oxoacyl-[acyl-carrier-protein] synthase%2C KASI (EC 2.3.1.41)	Ontology_term=KEGG_ENZYME:2.3.1.41
cds1549	311.154	-0.0139526	0.250103	-0.0557875	0.955511	0.998447	Salmonella_enterica_3211_Node1_2018.1.17_Final FIG CDS 1595196 1595807 . + 0 gene_id cds1549	Name=Putative inner membrane protein
cds1550	63.4729	0.192048	0.353433	0.543379	0.586869	0.998447	Salmonella_enterica_3211_Node1_2018.1.17_Final FIG CDS 1595874 1596392 . - 0 gene_id cds1550	Name=FIG00545237: hypothetical protein
cds1551	21.1266	0.100228	0.482244	0.207837	0.835357	0.998447	Salmonella_enterica_3211_Node1_2018.1.17_Final FIG CDS 1596392 1596760 . - 2 gene_id cds1551	Name=FIG074102: hypothetical protein
cds1552	57.2591	0.167915	0.385934	0.435088	0.663499	0.998447	Salmonella_enterica_3211_Node1_2018.1.17_Final FIG CDS 1596929 1597177 . - 2 gene_id cds1552	Name=Putative DNA-binding protein in cluster with Type I restriction-modification system
cds1553	48.1995	-0.233539	0.416899	-0.560182	0.575355	0.998447	Salmonella_enterica_3211_Node1_2018.1.17_Final FIG CDS 1597350 1597724 . + 0 gene_id cds1553	Name=FIG00643583: hypothetical protein
cds1554	440.21	-0.128135	0.189405	-0.676512	0.498716	0.998447	Salmonella_enterica_3211_Node1_2018.1.17_Final FIG CDS 1597904 1599082 . + 2 gene_id cds1554	Name=Transporter%2C putative
cds1555	565.369	-0.032725	0.194321	-0.168407	0.866263	0.998447	Salmonella_enterica_3211_Node1_2018.1.17_Final FIG CDS 1599079 1600080 . - 1 gene_id cds1555	Name=Cell division protein
cds1556	1014.91	0.0436722	0.182281	0.239587	0.810651	0.998447	Salmonella_enterica_3211_Node1_2018.1.17_Final FIG CDS 1600184 1601320 . + 2 gene_id cds1556	Name=Erythronate-4-phosphate dehydrogenase (EC 1.1.1.290)	Ontology_term=KEGG_ENZYME:1.1.1.290
cds1557	819.699	0.0343161	0.214441	0.160026	0.872861	0.998447	Salmonella_enterica_3211_Node1_2018.1.17_Final FIG CDS 1601388 1602401 . + 0 gene_id cds1557	Name=Aspartate-semialdehyde dehydrogenase (EC 1.2.1.11)	Ontology_term=KEGG_ENZYME:1.2.1.11
cds1558	440.375	-0.141089	0.214373	-0.658147	0.510444	0.998447	Salmonella_enterica_3211_Node1_2018.1.17_Final FIG CDS 1602401 1603213 . + 2 gene_id cds1558	Name=tRNA pseudouridine synthase A (EC 4.2.1.70)	Ontology_term=KEGG_ENZYME:4.2.1.70
cds1559	651.152	-0.193958	0.235495	-0.823619	0.410156	0.998447	Salmonella_enterica_3211_Node1_2018.1.17_Final FIG CDS 1603262 1603921 . + 2 gene_id cds1559	Name=DedA protein
cds1560	3144.14	0.122326	0.21128	0.578978	0.562604	0.998447	Salmonella_enterica_3211_Node1_2018.1.17_Final FIG CDS 1604071 1604985 . + 1 gene_id cds1560	Name=Acetyl-coenzyme A carboxyl transferase beta chain (EC 6.4.1.2)	Ontology_term=KEGG_ENZYME:6.4.1.2
cds1561	1128.49	0.0923827	0.291169	0.317282	0.75103	0.998447	Salmonella_enterica_3211_Node1_2018.1.17_Final FIG CDS 1605053 1606321 . + 2 gene_id cds1561	Name=Dihydrofolate synthase (EC 6.3.2.12) @ Folylpolyglutamate synthase (EC 6.3.2.17)	Ontology_term=KEGG_ENZYME:6.3.2.12,KEGG_ENZYME:6.3.2.17
cds1562	924.457	-0.0205198	0.240349	-0.0853752	0.931963	0.998447	Salmonella_enterica_3211_Node1_2018.1.17_Final FIG CDS 1606311 1606985 . + 0 gene_id cds1562	Name=DedD protein
cds1563	825.451	-0.192492	0.240209	-0.801353	0.422928	0.998447	Salmonella_enterica_3211_Node1_2018.1.17_Final FIG CDS 1607094 1607249 . + 0 gene_id cds1563	Name=FIG01045889: hypothetical protein
cds1564	19730.2	-0.11073	0.290851	-0.380709	0.703419	0.998447	Salmonella_enterica_3211_Node1_2018.1.17_Final FIG CDS 1607296 1607784 . + 1 gene_id cds1564	Name=Colicin V production protein
cds1565	11898.9	0.0279315	0.301687	0.0925842	0.926234	0.998447	Salmonella_enterica_3211_Node1_2018.1.17_Final FIG CDS 1607822 1609339 . + 2 gene_id cds1565	Name=Amidophosphoribosyltransferase (EC 2.4.2.14)	Ontology_term=KEGG_ENZYME:2.4.2.14
cds1566	1125.18	-0.60274	0.168787	-3.57102	0.0003556	0.293133	Salmonella_enterica_3211_Node1_2018.1.17_Final FIG CDS 1609375 1610802 . - 1 gene_id cds1566	Name=Arginine utilization regulatory protein RocR
cds1567	67.3515	0.213032	0.296729	0.717937	0.472796	0.998447	Salmonella_enterica_3211_Node1_2018.1.17_Final FIG CDS 1611013 1612410 . + 1 gene_id cds1567	Name=Diaminopimelate decarboxylase (EC 4.1.1.20)	Ontology_term=KEGG_ENZYME:4.1.1.20
cds1568	62.5212	0.205226	0.324912	0.631634	0.527626	0.998447	Salmonella_enterica_3211_Node1_2018.1.17_Final FIG CDS 1612501 1613922 . + 1 gene_id cds1568	Name=Putative amino acid transporter
cds1569	139.311	0.0857219	0.272916	0.314096	0.753448	0.998447	Salmonella_enterica_3211_Node1_2018.1.17_Final FIG CDS 1613924 1615027 . + 2 gene_id cds1569	Name=FIG074102: hypothetical protein
cds1570	850.306	-0.129798	0.230602	-0.562864	0.573528	0.998447	Salmonella_enterica_3211_Node1_2018.1.17_Final FIG CDS 1615091 1616497 . + 2 gene_id cds1570	Name=Lysine-specific permease
cds1571	400.921	-0.133571	0.204215	-0.654071	0.513066	0.998447	Salmonella_enterica_3211_Node1_2018.1.17_Final FIG CDS 1616524 1617093 . + 1 gene_id cds1571	Name=3-polyprenyl-4-hydroxybenzoate carboxy-lyase UbiX (EC 4.1.1.-)	Ontology_term=KEGG_ENZYME:4.1.1.-
cds1572	32.5627	-0.500368	0.367443	-1.36176	0.173274	0.998447	Salmonella_enterica_3211_Node1_2018.1.17_Final FIG CDS 1617182 1617304 . - 2 gene_id cds1572	Name=hypothetical protein
cds1573	229.4	-0.452296	0.305357	-1.48121	0.138552	0.998447	Salmonella_enterica_3211_Node1_2018.1.17_Final FIG CDS 1617382 1618164 . + 1 gene_id cds1573	Name=Lysine-arginine-ornithine-binding periplasmic protein precursor (TC 3.A.1.3.1)
cds1574	2465.24	-0.504001	0.26989	-1.86743	0.0618417	0.970118	Salmonella_enterica_3211_Node1_2018.1.17_Final FIG CDS 1618402 1619184 . + 1 gene_id cds1574	Name=Histidine ABC transporter%2C histidine-binding periplasmic protein precursor HisJ (TC 3.A.1.3.1)
cds1575	229.301	0.0104662	0.250336	0.0418084	0.966651	0.99945	Salmonella_enterica_3211_Node1_2018.1.17_Final FIG CDS 1619367 1620053 . + 0 gene_id cds1575	Name=Histidine ABC transporter%2C permease protein HisQ (TC 3.A.1.3.1)
cds1576	185.097	-0.3311	0.270368	-1.22463	0.220715	0.998447	Salmonella_enterica_3211_Node1_2018.1.17_Final FIG CDS 1620050 1620757 . + 2 gene_id cds1576	Name=Histidine ABC transporter%2C permease protein HisM (TC 3.A.1.3.1)
cds1577	233.558	-0.433849	0.229855	-1.88749	0.0590942	0.970118	Salmonella_enterica_3211_Node1_2018.1.17_Final FIG CDS 1620771 1621544 . + 0 gene_id cds1577	Name=Histidine ABC transporter%2C ATP-binding protein HisP (TC 3.A.1.3.1)
cds1578	343.572	-0.0149877	0.188959	-0.0793172	0.93678	0.998447	Salmonella_enterica_3211_Node1_2018.1.17_Final FIG CDS 1621596 1622489 . - 0 gene_id cds1578	Name=Cell division inhibitor
cds1579	79.8487	0.5051	0.312227	1.61773	0.10572	0.981035	Salmonella_enterica_3211_Node1_2018.1.17_Final FIG CDS 1622615 1623262 . - 2 gene_id cds1579	Name=Probable glutathione S-transferase (EC 2.5.1.18)%2C YfcG homolog	Ontology_term=KEGG_ENZYME:2.5.1.18
cds1580	143.013	0.0767936	0.327074	0.23479	0.814372	0.998447	Salmonella_enterica_3211_Node1_2018.1.17_Final FIG CDS 1623405 1624049 . + 0 gene_id cds1580	Name=Probable glutathione S-transferase (EC 2.5.1.18)%2C YfcF homolog	Ontology_term=KEGG_ENZYME:2.5.1.18
cds1581	1138.31	-0.057576	0.230372	-0.249927	0.802644	0.998447	Salmonella_enterica_3211_Node1_2018.1.17_Final FIG CDS 1624105 1624656 . + 1 gene_id cds1581	Name=FIG002292: Phosphodiesterase yfcE (EC 3.1.4.-)	Ontology_term=KEGG_ENZYME:3.1.4.-
cds1582	1136.73	-0.0248056	0.25392	-0.0976908	0.922178	0.998447	Salmonella_enterica_3211_Node1_2018.1.17_Final FIG CDS 1624713 1625267 . + 0 gene_id cds1582	Name=Putative Nudix hydrolase YfcD (EC 3.6.-.-)	Ontology_term=KEGG_ENZYME:3.6.-.-
cds1583	359.576	-0.47335	0.22974	-2.06037	0.0393632	0.970118	Salmonella_enterica_3211_Node1_2018.1.17_Final FIG CDS 1625273 1626292 . - 2 gene_id cds1583	Name=Transcriptional regulator%2C LacI family
cds1584	10.8844	0.349446	0.58456	0.597793	0.549978	0.998447	Salmonella_enterica_3211_Node1_2018.1.17_Final FIG CDS 1626373 1626546 . - 1 gene_id cds1584	Name=FIG01046667: hypothetical protein
cds1585	25.5007	0.0563187	0.525309	0.107211	0.914622	0.998447	Salmonella_enterica_3211_Node1_2018.1.17_Final FIG CDS 1626545 1626988 . + 2 gene_id cds1585	Name=Ascorbate-specific PTS system%2C EIIA component (EC 2.7.1.-)	Ontology_term=KEGG_ENZYME:2.7.1.-
cds1586	7.35091	-0.510952	0.766691	-0.666438	0.505131	0.998447	Salmonella_enterica_3211_Node1_2018.1.17_Final FIG CDS 1627069 1627341 . + 1 gene_id cds1586	Name=Putative sugar phosphotransferase component II B
cds1587	62.2923	0.00452112	0.636611	0.00710185	0.994334	0.999561	Salmonella_enterica_3211_Node1_2018.1.17_Final FIG CDS 1627362 1628753 . + 0 gene_id cds1587	Name=FIG00732228: membrane protein
cds1588	41.4957	-0.332884	0.628666	-0.529509	0.596453	0.998447	Salmonella_enterica_3211_Node1_2018.1.17_Final FIG CDS 1628750 1629580 . + 2 gene_id cds1588	Name=Transketolase%2C N-terminal section (EC 2.2.1.1)	Ontology_term=KEGG_ENZYME:2.2.1.1
cds1589	121.713	-0.472668	0.332932	-1.41972	0.15569	0.998447	Salmonella_enterica_3211_Node1_2018.1.17_Final FIG CDS 1629573 1630526 . + 0 gene_id cds1589	Name=Transketolase%2C C-terminal section (EC 2.2.1.1)	Ontology_term=KEGG_ENZYME:2.2.1.1
cds1590	309.388	-0.865027	0.46521	-1.85943	0.0629658	0.970118	Salmonella_enterica_3211_Node1_2018.1.17_Final FIG CDS 1630575 1632095 . - 0 gene_id cds1590	Name=Putative S-transferase
cds1591	5335.09	-0.208918	0.248421	-0.840983	0.400357	0.998447	Salmonella_enterica_3211_Node1_2018.1.17_Final FIG CDS 1632313 1634457 . - 1 gene_id cds1591	Name=Phosphate acetyltransferase (EC 2.3.1.8)	Ontology_term=KEGG_ENZYME:2.3.1.8
cds1592	7649.15	-0.616702	0.265237	-2.3251	0.0200666	0.95816	Salmonella_enterica_3211_Node1_2018.1.17_Final FIG CDS 1634534 1635736 . - 2 gene_id cds1592	Name=Acetate kinase (EC 2.7.2.1)	Ontology_term=KEGG_ENZYME:2.7.2.1
cds1593	2167.66	-0.474621	0.312237	-1.52007	0.128494	0.998447	Salmonella_enterica_3211_Node1_2018.1.17_Final FIG CDS 1635773 1635907 . - 2 gene_id cds1593	Name=hypothetical protein
cds1594	382.615	-0.112012	0.189966	-0.589642	0.555431	0.998447	Salmonella_enterica_3211_Node1_2018.1.17_Final FIG CDS 1636154 1636531 . + 2 gene_id cds1594	Name=hypothetical protein
cds1595	1257.67	-0.402432	0.296671	-1.35649	0.174942	0.998447	Salmonella_enterica_3211_Node1_2018.1.17_Final FIG CDS 1636569 1637108 . + 0 gene_id cds1595	Name=FIG00361523: hypothetical protein
cds1596	993.97	-0.258397	0.246632	-1.0477	0.294775	0.998447	Salmonella_enterica_3211_Node1_2018.1.17_Final FIG CDS 1637119 1637778 . + 1 gene_id cds1596	Name=Putative phosphatase YfbT
cds1597	929.236	-0.507832	0.372887	-1.36189	0.173232	0.998447	Salmonella_enterica_3211_Node1_2018.1.17_Final FIG CDS 1637855 1639681 . + 2 gene_id cds1597	Name=Putative transport protein
cds1598	600.073	-0.308367	0.225361	-1.36832	0.171211	0.998447	Salmonella_enterica_3211_Node1_2018.1.17_Final FIG CDS 1639773 1640372 . - 0 gene_id cds1598	Name=Nucleotidase YfbR%2C HD superfamily
cds1599	1317.14	0.0448952	0.30144	0.148936	0.881604	0.998447	Salmonella_enterica_3211_Node1_2018.1.17_Final FIG CDS 1640466 1641680 . - 0 gene_id cds1599	Name=Aspartate aminotransferase (EC 2.6.1.1)	Ontology_term=KEGG_ENZYME:2.6.1.1
cds1600	747.704	0.0104749	0.196398	0.0533351	0.957465	0.998447	Salmonella_enterica_3211_Node1_2018.1.17_Final FIG CDS 1642612 1643550 . + 1 gene_id cds1600	Name=LysR family transcriptional regulator lrhA
cds1601	71.5233	0.0459903	0.287121	0.160177	0.872741	0.998447	Salmonella_enterica_3211_Node1_2018.1.17_Final FIG CDS 1643630 1643782 . + 2 gene_id cds1601	Name=hypothetical protein
cds1602	4045.1	-0.183885	0.276926	-0.664022	0.506676	0.998447	Salmonella_enterica_3211_Node1_2018.1.17_Final FIG CDS 1644177 1644620 . + 0 gene_id cds1602	Name=NADH ubiquinone oxidoreductase chain A (EC 1.6.5.3)	Ontology_term=KEGG_ENZYME:1.6.5.3
cds1603	2197.81	-0.0546776	0.265185	-0.206187	0.836645	0.998447	Salmonella_enterica_3211_Node1_2018.1.17_Final FIG CDS 1644636 1645298 . + 0 gene_id cds1603	Name=NADH-ubiquinone oxidoreductase chain B (EC 1.6.5.3)	Ontology_term=KEGG_ENZYME:1.6.5.3
cds1604	3359.02	-0.0681933	0.267431	-0.254994	0.798727	0.998447	Salmonella_enterica_3211_Node1_2018.1.17_Final FIG CDS 1645385 1647187 . + 2 gene_id cds1604	Name=NADH-ubiquinone oxidoreductase chain C (EC 1.6.5.3) / NADH-ubiquinone oxidoreductase chain D (EC 1.6.5.3)	Ontology_term=KEGG_ENZYME:1.6.5.3,KEGG_ENZYME:1.6.5.3
cds1605	735.009	-0.0981346	0.230195	-0.426311	0.669882	0.998447	Salmonella_enterica_3211_Node1_2018.1.17_Final FIG CDS 1647190 1647690 . + 1 gene_id cds1605	Name=NADH-ubiquinone oxidoreductase chain E (EC 1.6.5.3)	Ontology_term=KEGG_ENZYME:1.6.5.3
cds1606	1861.81	-0.12652	0.227057	-0.557218	0.577378	0.998447	Salmonella_enterica_3211_Node1_2018.1.17_Final FIG CDS 1647687 1649024 . + 0 gene_id cds1606	Name=NADH-ubiquinone oxidoreductase chain F (EC 1.6.5.3)	Ontology_term=KEGG_ENZYME:1.6.5.3
cds1607	5527.51	-0.190523	0.196101	-0.971558	0.33127	0.998447	Salmonella_enterica_3211_Node1_2018.1.17_Final FIG CDS 1649055 1651781 . + 0 gene_id cds1607	Name=NADH-ubiquinone oxidoreductase chain G (EC 1.6.5.3)	Ontology_term=KEGG_ENZYME:1.6.5.3
cds1608	2016.53	-0.21364	0.167542	-1.27514	0.20226	0.998447	Salmonella_enterica_3211_Node1_2018.1.17_Final FIG CDS 1651778 1652755 . + 2 gene_id cds1608	Name=NADH-ubiquinone oxidoreductase chain H (EC 1.6.5.3)	Ontology_term=KEGG_ENZYME:1.6.5.3
cds1609	1228.46	-0.210526	0.190087	-1.10753	0.268067	0.998447	Salmonella_enterica_3211_Node1_2018.1.17_Final FIG CDS 1652770 1653312 . + 1 gene_id cds1609	Name=NADH-ubiquinone oxidoreductase chain I (EC 1.6.5.3)	Ontology_term=KEGG_ENZYME:1.6.5.3
cds1610	1009.07	-0.290467	0.173349	-1.67562	0.0938129	0.970118	Salmonella_enterica_3211_Node1_2018.1.17_Final FIG CDS 1653323 1653877 . + 2 gene_id cds1610	Name=NADH-ubiquinone oxidoreductase chain J (EC 1.6.5.3)	Ontology_term=KEGG_ENZYME:1.6.5.3
cds1611	364.759	-0.246243	0.205234	-1.19981	0.230211	0.998447	Salmonella_enterica_3211_Node1_2018.1.17_Final FIG CDS 1653874 1654176 . + 1 gene_id cds1611	Name=NADH-ubiquinone oxidoreductase chain K (EC 1.6.5.3)	Ontology_term=KEGG_ENZYME:1.6.5.3
cds1612	3787.37	-0.294171	0.186309	-1.57894	0.114349	0.985313	Salmonella_enterica_3211_Node1_2018.1.17_Final FIG CDS 1654179 1656014 . + 0 gene_id cds1612	Name=NADH-ubiquinone oxidoreductase chain L (EC 1.6.5.3)	Ontology_term=KEGG_ENZYME:1.6.5.3
cds1613	2860.5	-0.289615	0.196789	-1.4717	0.141101	0.998447	Salmonella_enterica_3211_Node1_2018.1.17_Final FIG CDS 1656328 1657857 . + 1 gene_id cds1613	Name=NADH-ubiquinone oxidoreductase chain M (EC 1.6.5.3)	Ontology_term=KEGG_ENZYME:1.6.5.3
cds1614	3048.93	-0.312606	0.200419	-1.55977	0.118815	0.998447	Salmonella_enterica_3211_Node1_2018.1.17_Final FIG CDS 1657864 1659321 . + 1 gene_id cds1614	Name=NADH-ubiquinone oxidoreductase chain N (EC 1.6.5.3)	Ontology_term=KEGG_ENZYME:1.6.5.3
cds1615	13.2876	-0.545411	0.663386	-0.822163	0.410984	0.998447	Salmonella_enterica_3211_Node1_2018.1.17_Final FIG CDS 1659979 1660098 . + 1 gene_id cds1615	Name=hypothetical protein
cds1616	229.503	0.114756	0.244956	0.468477	0.639444	0.998447	Salmonella_enterica_3211_Node1_2018.1.17_Final FIG CDS 1660209 1661990 . + 0 gene_id cds1616	Name=Von Willebrand factor type A domain protein
cds1617	1273.67	0.0277284	0.295293	0.0939014	0.925187	0.998447	Salmonella_enterica_3211_Node1_2018.1.17_Final FIG CDS 1662031 1663032 . - 1 gene_id cds1617	Name=Chemotaxis protein CheV (EC 2.7.3.-)	Ontology_term=KEGG_ENZYME:2.7.3.-
cds1618	110.538	0.0808395	0.272684	0.296459	0.76688	0.998447	Salmonella_enterica_3211_Node1_2018.1.17_Final FIG CDS 1663098 1663727 . - 0 gene_id cds1618	Name=Ribonuclease Z (EC 3.1.26.11)	Ontology_term=KEGG_ENZYME:3.1.26.11
cds1619	275.554	-0.0729809	0.319659	-0.228309	0.819406	0.998447	Salmonella_enterica_3211_Node1_2018.1.17_Final FIG CDS 1663809 1663946 . + 0 gene_id cds1619	Name=hypothetical protein
cds1620	216.834	0.0675863	0.199255	0.339196	0.734462	0.998447	Salmonella_enterica_3211_Node1_2018.1.17_Final FIG CDS 1664075 1664536 . + 2 gene_id cds1620	Name=ElaA protein
cds1621	1764.31	-0.371669	0.224927	-1.6524	0.0984535	0.970118	Salmonella_enterica_3211_Node1_2018.1.17_Final FIG CDS 1664591 1664896 . + 2 gene_id cds1621	Name=ElaB protein
cds1622	338.848	-0.215253	0.27496	-0.782852	0.433714	0.998447	Salmonella_enterica_3211_Node1_2018.1.17_Final FIG CDS 1664997 1666292 . + 0 gene_id cds1622	Name=Menaquinone-specific isochorismate synthase (EC 5.4.4.2)	Ontology_term=KEGG_ENZYME:5.4.4.2
cds1623	734.651	-0.820067	0.546577	-1.50037	0.133519	0.998447	Salmonella_enterica_3211_Node1_2018.1.17_Final FIG CDS 1666378 1668048 . + 1 gene_id cds1623	Name=2-succinyl-5-enolpyruvyl-6-hydroxy-3-cyclohexene-1-carboxylic-acid synthase (EC 2.2.1.9)	Ontology_term=KEGG_ENZYME:2.2.1.9
cds1624	212	-0.584441	0.488494	-1.19641	0.231535	0.998447	Salmonella_enterica_3211_Node1_2018.1.17_Final FIG CDS 1668045 1668803 . + 0 gene_id cds1624	Name=2-succinyl-6-hydroxy-2%2C4-cyclohexadiene-1-carboxylate synthase (EC 4.2.99.20)	Ontology_term=KEGG_ENZYME:4.2.99.20
cds1625	601.755	-0.98279	0.471925	-2.08251	0.0372955	0.970118	Salmonella_enterica_3211_Node1_2018.1.17_Final FIG CDS 1668818 1669675 . + 2 gene_id cds1625	Name=Naphthoate synthase (EC 4.1.3.36)	Ontology_term=KEGG_ENZYME:4.1.3.36
cds1626	531.426	-1.04465	0.51471	-2.02959	0.0423981	0.970118	Salmonella_enterica_3211_Node1_2018.1.17_Final FIG CDS 1669675 1670637 . + 1 gene_id cds1626	Name=O-succinylbenzoate synthase (EC 4.2.1.113)	Ontology_term=KEGG_ENZYME:4.2.1.113
cds1627	626.767	-0.896752	0.447198	-2.00527	0.0449344	0.970118	Salmonella_enterica_3211_Node1_2018.1.17_Final FIG CDS 1670634 1672001 . + 0 gene_id cds1627	Name=O-succinylbenzoic acid--CoA ligase (EC 6.2.1.26)	Ontology_term=KEGG_ENZYME:6.2.1.26
cds1628	1011.07	-0.191202	0.272166	-0.70252	0.482355	0.998447	Salmonella_enterica_3211_Node1_2018.1.17_Final FIG CDS 1672099 1672356 . + 1 gene_id cds1628	Name=Polymyxin resistance protein PmrD
cds1629	415.585	-0.172259	0.24932	-0.690915	0.489619	0.998447	Salmonella_enterica_3211_Node1_2018.1.17_Final FIG CDS 1672351 1672728 . - 1 gene_id cds1629	Name=Polymyxin resistance protein PmrM
cds1630	64.7061	-0.204129	0.310933	-0.656504	0.5115	0.998447	Salmonella_enterica_3211_Node1_2018.1.17_Final FIG CDS 1672728 1673063 . - 0 gene_id cds1630	Name=Polymyxin resistance protein PmrL%2C sucrose-6 phosphate hydrolase
cds1631	753.806	-0.31969	0.250442	-1.2765	0.201777	0.998447	Salmonella_enterica_3211_Node1_2018.1.17_Final FIG CDS 1673060 1674706 . - 2 gene_id cds1631	Name=Polymyxin resistance protein ArnT%2C undecaprenyl phosphate-alpha-L-Ara4N transferase%3B Melittin resistance protein PqaB
cds1632	636.704	-0.140459	0.240523	-0.583973	0.559239	0.998447	Salmonella_enterica_3211_Node1_2018.1.17_Final FIG CDS 1674703 1675602 . - 1 gene_id cds1632	Name=Polymyxin resistance protein PmrJ%2C predicted deacetylase
cds1633	2045	-0.239339	0.228165	-1.04897	0.29419	0.998447	Salmonella_enterica_3211_Node1_2018.1.17_Final FIG CDS 1675599 1677581 . - 0 gene_id cds1633	Name=UDP-glucuronic acid oxidase (UDP-4-keto-hexauronic acid decarboxylating) (EC 1.1.1.305) / UDP-4-amino-4-deoxy-L-arabinose formyltransferase (EC 2.1.2.13)	Ontology_term=KEGG_ENZYME:1.1.1.305,KEGG_ENZYME:2.1.2.13
cds1634	754.992	-0.0551331	0.259209	-0.212697	0.831563	0.998447	Salmonella_enterica_3211_Node1_2018.1.17_Final FIG CDS 1677578 1678561 . - 2 gene_id cds1634	Name=Polymyxin resistance protein ArnC%2C glycosyl transferase (EC 2.4.-.-)	Ontology_term=KEGG_ENZYME:2.4.-.-
cds1635	1502.29	-0.272305	0.227626	-1.19629	0.231585	0.998447	Salmonella_enterica_3211_Node1_2018.1.17_Final FIG CDS 1678564 1679703 . - 1 gene_id cds1635	Name=UDP-4-amino-4-deoxy-L-arabinose--oxoglutarate aminotransferase (EC 2.6.1.-)	Ontology_term=KEGG_ENZYME:2.6.1.-
cds1636	50.2472	0.0527769	0.30913	0.170727	0.864438	0.998447	Salmonella_enterica_3211_Node1_2018.1.17_Final FIG CDS 1679822 1679950 . - 2 gene_id cds1636	Name=hypothetical protein
cds1637	2806.04	-0.491323	0.239137	-2.05457	0.0399209	0.970118	Salmonella_enterica_3211_Node1_2018.1.17_Final FIG CDS 1680002 1680607 . + 2 gene_id cds1637	Name=Polymyxin resistance protein PmrG%3B Ais protein
cds1638	1624.09	-0.282388	0.197519	-1.42967	0.152811	0.998447	Salmonella_enterica_3211_Node1_2018.1.17_Final FIG CDS 1680652 1681077 . - 1 gene_id cds1638	Name=Pyrimidine deoxynucleoside triphosphate (dYTP) pyrophosphohydrolase YfoO
cds1639	417.059	0.212709	0.273189	0.778614	0.436207	0.998447	Salmonella_enterica_3211_Node1_2018.1.17_Final FIG CDS 1681224 1681898 . + 0 gene_id cds1639	Name=Uncharacterized protein YfaZ precursor
cds1640	700.399	0.0666219	0.217856	0.305807	0.759752	0.998447	Salmonella_enterica_3211_Node1_2018.1.17_Final FIG CDS 1682013 1683209 . + 0 gene_id cds1640	Name=Molybdopterin binding motif%2C CinA N-terminal domain / C-terminal domain of CinA type E
cds1641	57.4315	-0.364538	0.327408	-1.1134	0.265535	0.998447	Salmonella_enterica_3211_Node1_2018.1.17_Final FIG CDS 1683513 1684241 . + 0 gene_id cds1641	Name=Transcriptional regulator%2C IclR family
cds1642	124.085	-0.190982	0.29626	-0.644642	0.519159	0.998447	Salmonella_enterica_3211_Node1_2018.1.17_Final FIG CDS 1684255 1685460 . + 1 gene_id cds1642	Name=L-rhamnonate dehydratase (EC 4.2.1.90)	Ontology_term=KEGG_ENZYME:4.2.1.90
cds1643	99.6069	0.00832293	0.251507	0.0330922	0.973601	0.999561	Salmonella_enterica_3211_Node1_2018.1.17_Final FIG CDS 1685516 1686805 . + 2 gene_id cds1643	Name=L-rhamnonate transporter (predicted by genome context)
cds1644	83.7359	0.131215	0.293983	0.446334	0.655356	0.998447	Salmonella_enterica_3211_Node1_2018.1.17_Final FIG CDS 1686831 1687634 . + 0 gene_id cds1644	Name=2%2C4-dihydroxyhept-2-ene-1%2C7-dioic acid aldolase (EC 4.1.2.-)	Ontology_term=KEGG_ENZYME:4.1.2.-
cds1645	25.8026	0.0826588	0.450913	0.183314	0.854551	0.998447	Salmonella_enterica_3211_Node1_2018.1.17_Final FIG CDS 1687667 1687816 . + 2 gene_id cds1645	Name=Molybdopterin binding motif%2C CinA N-terminal domain / C-terminal domain of CinA type E
cds1646	95.243	-0.114927	0.372354	-0.308651	0.757587	0.998447	Salmonella_enterica_3211_Node1_2018.1.17_Final FIG CDS 1687926 1688948 . - 0 gene_id cds1646	Name=FIG074102: hypothetical protein
cds1647	235.141	-1.67793	0.620831	-2.70271	0.00687757	0.708676	Salmonella_enterica_3211_Node1_2018.1.17_Final FIG CDS 1689374 1690564 . - 2 gene_id cds1647	Name=Anaerobic glycerol-3-phosphate dehydrogenase subunit C (EC 1.1.5.3)	Ontology_term=KEGG_ENZYME:1.1.5.3
cds1648	83.8412	-2.2783	1.34475	-1.69421	NA	NA	Salmonella_enterica_3211_Node1_2018.1.17_Final FIG CDS 1690561 1691820 . - 1 gene_id cds1648	Name=Anaerobic glycerol-3-phosphate dehydrogenase subunit B (EC 1.1.5.3)	Ontology_term=KEGG_ENZYME:1.1.5.3
cds1649	408.691	-1.91269	1.13023	-1.6923	0.0905886	0.970118	Salmonella_enterica_3211_Node1_2018.1.17_Final FIG CDS 1691810 1693438 . - 2 gene_id cds1649	Name=Anaerobic glycerol-3-phosphate dehydrogenase subunit A (EC 1.1.5.3)	Ontology_term=KEGG_ENZYME:1.1.5.3
cds1650	980.378	-2.35516	1.21627	-1.93637	0.0528221	0.970118	Salmonella_enterica_3211_Node1_2018.1.17_Final FIG CDS 1693711 1695069 . + 1 gene_id cds1650	Name=Glycerol-3-phosphate transporter
cds1651	1130.74	-2.27859	1.15068	-1.98021	NA	NA	Salmonella_enterica_3211_Node1_2018.1.17_Final FIG CDS 1695074 1696144 . + 2 gene_id cds1651	Name=Glycerophosphoryl diester phosphodiesterase%2C periplasmic (EC 3.1.4.46)	Ontology_term=KEGG_ENZYME:3.1.4.46
cds1652	225.405	-1.20433	0.508726	-2.36735	0.017916	0.95816	Salmonella_enterica_3211_Node1_2018.1.17_Final FIG CDS 1696260 1697138 . - 0 gene_id cds1652	Name=LysR family transcriptional regulator STM2281
cds1653	502.202	0.0205263	0.2484	0.0826341	0.934142	0.998447	Salmonella_enterica_3211_Node1_2018.1.17_Final FIG CDS 1697300 1698490 . + 2 gene_id cds1653	Name=Putative permease
cds1654	651.379	-0.258565	0.305525	-0.846295	0.397388	0.998447	Salmonella_enterica_3211_Node1_2018.1.17_Final FIG CDS 1698492 1698746 . - 0 gene_id cds1654	Name=Ferredoxin
cds1655	4689.49	-0.21299	0.261778	-0.813631	0.415856	0.998447	Salmonella_enterica_3211_Node1_2018.1.17_Final FIG CDS 1698746 1699876 . - 2 gene_id cds1655	Name=Ribonucleotide reductase of class Ia (aerobic)%2C beta subunit (EC 1.17.4.1)	Ontology_term=KEGG_ENZYME:1.17.4.1
cds1656	13097.6	-0.149801	0.294935	-0.507912	0.611515	0.998447	Salmonella_enterica_3211_Node1_2018.1.17_Final FIG CDS 1699989 1702274 . - 0 gene_id cds1656	Name=Ribonucleotide reductase of class Ia (aerobic)%2C alpha subunit (EC 1.17.4.1)	Ontology_term=KEGG_ENZYME:1.17.4.1
cds1657	1707.82	-0.235234	0.205274	-1.14595	0.251816	0.998447	Salmonella_enterica_3211_Node1_2018.1.17_Final FIG CDS 1702630 1703358 . - 1 gene_id cds1657	Name=3-demethylubiquinone-9 3-methyltransferase (EC 2.1.1.64)	Ontology_term=KEGG_ENZYME:2.1.1.64
cds1658	357.474	-0.183098	0.186263	-0.983008	0.325603	0.998447	Salmonella_enterica_3211_Node1_2018.1.17_Final FIG CDS 1703441 1704325 . - 2 gene_id cds1658	Name=Transcriptional regulator%2C GntR family
cds1659	49.8082	0.344041	0.486244	0.707547	0.479226	0.998447	Salmonella_enterica_3211_Node1_2018.1.17_Final FIG CDS 1704375 1705700 . + 0 gene_id cds1659	Name=Nitrate/nitrite transporter
cds1660	183.149	0.20684	0.347968	0.594421	0.55223	0.998447	Salmonella_enterica_3211_Node1_2018.1.17_Final FIG CDS 1705715 1706917 . + 2 gene_id cds1660	Name=Putative dehydratase protein STM2273
cds1661	7419.33	-0.0214259	0.217222	-0.098636	0.921427	0.998447	Salmonella_enterica_3211_Node1_2018.1.17_Final FIG CDS 1707327 1709963 . + 0 gene_id cds1661	Name=DNA gyrase subunit A (EC 5.99.1.3)	Ontology_term=KEGG_ENZYME:5.99.1.3
cds1662	1802.17	-0.0623397	0.227136	-0.27446	0.783731	0.998447	Salmonella_enterica_3211_Node1_2018.1.17_Final FIG CDS 1710081 1712927 . + 0 gene_id cds1662	Name=Two-component sensor protein RcsC (EC 2.7.3.-)	Ontology_term=KEGG_ENZYME:2.7.3.-
cds1663	2200.23	-0.144342	0.232584	-0.6206	0.534863	0.998447	Salmonella_enterica_3211_Node1_2018.1.17_Final FIG CDS 1713030 1713680 . - 0 gene_id cds1663	Name=DNA-binding capsular synthesis response regulator RcsB
cds1664	2768.94	-0.0747155	0.175749	-0.425127	0.670744	0.998447	Salmonella_enterica_3211_Node1_2018.1.17_Final FIG CDS 1713697 1716366 . - 1 gene_id cds1664	Name=Two-component sensor protein RcsD (EC 2.7.3.-)	Ontology_term=KEGG_ENZYME:2.7.3.-
cds1665	50358.6	-0.256939	0.175942	-1.46036	0.144191	0.998447	Salmonella_enterica_3211_Node1_2018.1.17_Final FIG CDS 1717095 1718231 . + 0 gene_id cds1665	Name=Outer membrane protein C precursor
cds1666	74.6646	-0.112219	0.269288	-0.416725	0.67688	0.998447	Salmonella_enterica_3211_Node1_2018.1.17_Final FIG CDS 1718346 1719398 . + 0 gene_id cds1666	Name=Thiamin biosynthesis lipoprotein ApbE
cds1667	116.604	-0.0970811	0.304741	-0.318569	0.750053	0.998447	Salmonella_enterica_3211_Node1_2018.1.17_Final FIG CDS 1719482 1720540 . + 2 gene_id cds1667	Name=ADA regulatory protein / Methylated-DNA--protein-cysteine methyltransferase (EC 2.1.1.63)	Ontology_term=KEGG_ENZYME:2.1.1.63
cds1668	45.581	0.226883	0.33698	0.673283	0.500767	0.998447	Salmonella_enterica_3211_Node1_2018.1.17_Final FIG CDS 1720543 1721193 . + 1 gene_id cds1668	Name=Alkylated DNA repair protein AlkB
cds1669	684.743	0.233973	0.259863	0.900373	0.367922	0.998447	Salmonella_enterica_3211_Node1_2018.1.17_Final FIG CDS 1721269 1722912 . + 1 gene_id cds1669	Name=Type I secretion system ATPase%2C LssB family LapB
cds1670	470.835	-0.157417	0.20501	-0.76785	0.442576	0.998447	Salmonella_enterica_3211_Node1_2018.1.17_Final FIG CDS 1723121 1723627 . - 2 gene_id cds1670	Name=Proteinase inhibitor I11%2C ecotin precursor
cds1671	115.467	-1.40805	1.37611	-1.02321	0.306209	0.998447	Salmonella_enterica_3211_Node1_2018.1.17_Final FIG CDS 1724383 1724520 . + 1 gene_id cds1671	Name=Ferredoxin-type protein NapF (periplasmic nitrate reductase)
cds1672	61.0772	-0.918633	1.37286	-0.669136	0.503409	0.998447	Salmonella_enterica_3211_Node1_2018.1.17_Final FIG CDS 1724510 1724773 . + 2 gene_id cds1672	Name=periplasmic diheme c-type cytochrome%2C NapB
cds1673	1316.05	-1.45367	1.34056	-1.08437	0.278199	0.998447	Salmonella_enterica_3211_Node1_2018.1.17_Final FIG CDS 1724770 1727256 . + 1 gene_id cds1673	Name=Periplasmic nitrate reductase precursor (EC 1.7.99.4)	Ontology_term=KEGG_ENZYME:1.7.99.4
cds1674	165.799	-2.33297	1.47229	-1.58459	0.11306	0.983927	Salmonella_enterica_3211_Node1_2018.1.17_Final FIG CDS 1727263 1727958 . + 1 gene_id cds1674	Name=Ferredoxin-type protein NapG (periplasmic nitrate reductase)
cds1675	596.711	-2.50712	1.23693	-2.02689	0.0426737	0.970118	Salmonella_enterica_3211_Node1_2018.1.17_Final FIG CDS 1727945 1728814 . + 2 gene_id cds1675	Name=Polyferredoxin NapH (periplasmic nitrate reductase)
cds1676	288.947	-2.69869	1.24361	-2.17005	0.0300034	0.95816	Salmonella_enterica_3211_Node1_2018.1.17_Final FIG CDS 1728930 1729379 . + 0 gene_id cds1676	Name=Nitrate reductase cytochrome c550-type subunit
cds1677	206.734	-2.59434	1.25513	-2.06699	NA	NA	Salmonella_enterica_3211_Node1_2018.1.17_Final FIG CDS 1729389 1729991 . + 0 gene_id cds1677	Name=Cytochrome c-type protein NapC
cds1678	11.2082	-2.84391	1.13148	-2.51343	0.0119564	0.844802	Salmonella_enterica_3211_Node1_2018.1.17_Final FIG CDS 1730006 1730629 . + 2 gene_id cds1678	Name=ABC transporter involved in cytochrome c biogenesis%2C ATPase component CcmA
cds1679	0	NA	NA	NA	NA	NA	Salmonella_enterica_3211_Node1_2018.1.17_Final FIG CDS 1730629 1731285 . + 1 gene_id cds1679	Name=ABC transporter involved in cytochrome c biogenesis%2C CcmB subunit
cds1680	0.282032	-0.315017	3.72377	-0.0845964	0.932582	0.998447	Salmonella_enterica_3211_Node1_2018.1.17_Final FIG CDS 1731328 1732074 . + 1 gene_id cds1680	Name=Cytochrome c-type biogenesis protein CcmC%2C putative heme lyase for CcmE
cds1681	0	NA	NA	NA	NA	NA	Salmonella_enterica_3211_Node1_2018.1.17_Final FIG CDS 1732110 1732283 . + 0 gene_id cds1681	Name=Cytochrome c-type biogenesis protein CcmD%2C interacts with CcmCE
cds1682	0.254978	-1.2768	4.08047	-0.312905	0.754353	0.998447	Salmonella_enterica_3211_Node1_2018.1.17_Final FIG CDS 1732280 1732759 . + 2 gene_id cds1682	Name=Cytochrome c-type biogenesis protein CcmE%2C heme chaperone
cds1683	0	NA	NA	NA	NA	NA	Salmonella_enterica_3211_Node1_2018.1.17_Final FIG CDS 1732756 1734687 . + 1 gene_id cds1683	Name=Cytochrome c heme lyase subunit CcmF
cds1684	0	NA	NA	NA	NA	NA	Salmonella_enterica_3211_Node1_2018.1.17_Final FIG CDS 1734684 1735241 . + 0 gene_id cds1684	Name=Cytochrome c-type biogenesis protein CcmG/DsbE%2C thiol:disulfide oxidoreductase
cds1685	9.38248	-0.669064	0.675782	-0.990058	0.322146	0.998447	Salmonella_enterica_3211_Node1_2018.1.17_Final FIG CDS 1735238 1736281 . + 2 gene_id cds1685	Name=Cytochrome c heme lyase subunit CcmL / Cytochrome c heme lyase subunit CcmH
cds1686	341.231	-0.788962	0.380457	-2.07372	0.038105	0.970118	Salmonella_enterica_3211_Node1_2018.1.17_Final FIG CDS 1736325 1736972 . - 0 gene_id cds1686	Name=Nitrate/nitrite response regulator protein
cds1687	3.78029	0.497319	0.948312	0.524425	0.599983	0.998447	Salmonella_enterica_3211_Node1_2018.1.17_Final FIG CDS 1737366 1737512 . - 0 gene_id cds1687	Name=hypothetical protein
cds1688	15.9615	0.03871	0.579685	0.0667778	0.946759	0.998447	Salmonella_enterica_3211_Node1_2018.1.17_Final FIG CDS 1737708 1738265 . + 0 gene_id cds1688	Name=Putative outer membrane protein
cds1689	32.0864	0.417767	0.423982	0.985342	0.324456	0.998447	Salmonella_enterica_3211_Node1_2018.1.17_Final FIG CDS 1738457 1738834 . - 2 gene_id cds1689	Name=FIG01048039: hypothetical protein
cds1690	17.6812	-0.0989058	0.465699	-0.212381	0.831809	0.998447	Salmonella_enterica_3211_Node1_2018.1.17_Final FIG CDS 1738963 1739754 . + 1 gene_id cds1690	Name=Phage tail fiber protein
cds1691	5.44164	0.0456216	0.878679	0.0519207	0.958592	0.998447	Salmonella_enterica_3211_Node1_2018.1.17_Final FIG CDS 1739986 1740105 . + 1 gene_id cds1691	Name=Phage tail fibers
cds1692	354.698	-0.131185	0.187894	-0.698185	0.485061	0.998447	Salmonella_enterica_3211_Node1_2018.1.17_Final FIG CDS 1740423 1742789 . + 0 gene_id cds1692	Name=Secreted effector protein
cds1693	17.5375	0.318912	0.465706	0.684793	0.493475	0.998447	Salmonella_enterica_3211_Node1_2018.1.17_Final FIG CDS 1742880 1743110 . + 0 gene_id cds1693	Name=Phage-related protein
cds1694	68.107	-0.146632	0.291845	-0.502431	0.615365	0.998447	Salmonella_enterica_3211_Node1_2018.1.17_Final FIG CDS 1743190 1744107 . + 1 gene_id cds1694	Name=Phage antitermination protein Q
cds1695	4162.53	-0.197646	0.197894	-0.998745	0.317918	0.998447	Salmonella_enterica_3211_Node1_2018.1.17_Final FIG CDS 1744519 1745850 . - 1 gene_id cds1695	Name=FIG01045701: hypothetical protein
cds1696	21.9202	-0.161861	0.484429	-0.334128	0.738283	0.998447	Salmonella_enterica_3211_Node1_2018.1.17_Final FIG CDS 1746147 1746476 . + 0 gene_id cds1696	Name=Phage portal protein
cds1697	9.17612	0.85086	0.683845	1.24423	0.213416	0.998447	Salmonella_enterica_3211_Node1_2018.1.17_Final FIG CDS 1746490 1747008 . + 1 gene_id cds1697	Name=Membrane proteins related to metalloendopeptidases
cds1698	37.8891	0.812587	0.359649	2.25939	0.0238594	0.95816	Salmonella_enterica_3211_Node1_2018.1.17_Final FIG CDS 1747069 1748310 . + 1 gene_id cds1698	Name=FIG01047264: hypothetical protein
cds1699	35.4602	-0.437448	0.406091	-1.07722	0.281384	0.998447	Salmonella_enterica_3211_Node1_2018.1.17_Final FIG CDS 1748313 1748840 . + 0 gene_id cds1699	Name=FIG01047148: hypothetical protein
cds1700	131.846	0.135372	0.425758	0.317957	0.750518	0.998447	Salmonella_enterica_3211_Node1_2018.1.17_Final FIG CDS 1749296 1749661 . + 2 gene_id cds1700	Name=FIG01046717: hypothetical protein
cds1701	13899.6	-0.25903	0.26501	-0.977435	0.328354	0.998447	Salmonella_enterica_3211_Node1_2018.1.17_Final FIG CDS 1749715 1751544 . - 1 gene_id cds1701	Name=O-antigen acetylase
cds1702	10.2641	0.602873	0.589151	1.02329	0.306171	0.998447	Salmonella_enterica_3211_Node1_2018.1.17_Final FIG CDS 1751624 1751743 . - 2 gene_id cds1702	Name=hypothetical protein
cds1703	7.37897	0.657497	0.702215	0.93632	0.349109	0.998447	Salmonella_enterica_3211_Node1_2018.1.17_Final FIG CDS 1751892 1752005 . - 0 gene_id cds1703	Name=virulence protein
cds1704	134.333	-0.112754	0.571301	-0.197363	0.843544	0.998447	Salmonella_enterica_3211_Node1_2018.1.17_Final FIG CDS 1752324 1752713 . + 0 gene_id cds1704	Name=Error-prone repair protein UmuD
cds1705	3316.09	-0.279141	0.16321	-1.71031	0.0872083	0.970118	Salmonella_enterica_3211_Node1_2018.1.17_Final FIG CDS 1752994 1754754 . - 1 gene_id cds1705	Name=FIG001881: hydrolase of alkaline phosphatase superfamily
cds1706	2064.61	-0.284153	0.238069	-1.19358	0.232644	0.998447	Salmonella_enterica_3211_Node1_2018.1.17_Final FIG CDS 1754786 1755013 . - 2 gene_id cds1706	Name=FIG002927: hypothetical protein
cds1707	1356.6	-0.0837386	0.192351	-0.435342	0.663314	0.998447	Salmonella_enterica_3211_Node1_2018.1.17_Final FIG CDS 1755193 1756200 . + 1 gene_id cds1707	Name=Nucleoid-associated protein NdpA
cds1708	1192.15	-0.239125	0.19427	-1.23089	0.218364	0.998447	Salmonella_enterica_3211_Node1_2018.1.17_Final FIG CDS 1756228 1756848 . + 1 gene_id cds1708	Name=Putative inner membrane protein
cds1709	15275.1	-0.245213	0.290505	-0.844093	0.398618	0.998447	Salmonella_enterica_3211_Node1_2018.1.17_Final FIG CDS 1756957 1757241 . - 1 gene_id cds1709	Name=LSU ribosomal protein L25p
cds1710	451.522	-0.112829	0.188023	-0.600081	0.548452	0.998447	Salmonella_enterica_3211_Node1_2018.1.17_Final FIG CDS 1757366 1759126 . - 2 gene_id cds1710	Name=ATP-dependent RNA helicase YejH
cds1711	475.631	0.0133906	0.201439	0.0664749	0.947	0.998447	Salmonella_enterica_3211_Node1_2018.1.17_Final FIG CDS 1759278 1759973 . + 0 gene_id cds1711	Name=Ribosomal small subunit pseudouridine synthase A (EC 4.2.1.70)	Ontology_term=KEGG_ENZYME:4.2.1.70
cds1712	644.614	0.163924	0.218891	0.748888	0.453925	0.998447	Salmonella_enterica_3211_Node1_2018.1.17_Final FIG CDS 1760001 1761191 . + 0 gene_id cds1712	Name=MFS family multidrug transport protein%2C bicyclomycin resistance protein
cds1713	663.667	0.174727	0.915171	0.190923	0.848586	0.998447	Salmonella_enterica_3211_Node1_2018.1.17_Final FIG CDS 1761582 1761926 . + 0 gene_id cds1713	Name=FIG00896318: hypothetical protein
cds1714	536.921	0.0169341	0.28163	0.0601287	0.952053	0.998447	Salmonella_enterica_3211_Node1_2018.1.17_Final FIG CDS 1761930 1763519 . - 0 gene_id cds1714	Name=Putative ABC transporter ATP-binding protein
cds1715	157.994	0.065709	0.239513	0.274344	0.78382	0.998447	Salmonella_enterica_3211_Node1_2018.1.17_Final FIG CDS 1763521 1764546 . - 1 gene_id cds1715	Name=Oligopeptide transport system permease protein OppC (TC 3.A.1.5.1)
cds1716	352.272	-0.222143	0.213104	-1.04241	0.297219	0.998447	Salmonella_enterica_3211_Node1_2018.1.17_Final FIG CDS 1764546 1765640 . - 0 gene_id cds1716	Name=Oligopeptide transport system permease protein OppB (TC 3.A.1.5.1)
cds1717	716.798	-0.0962126	0.198699	-0.484212	0.628235	0.998447	Salmonella_enterica_3211_Node1_2018.1.17_Final FIG CDS 1765650 1767455 . - 0 gene_id cds1717	Name=ABC transporter%2C periplasmic substrate-binding protein
cds1718	1072.1	-0.0894496	0.163462	-0.547221	0.584227	0.998447	Salmonella_enterica_3211_Node1_2018.1.17_Final FIG CDS 1767562 1769118 . - 1 gene_id cds1718	Name=Rtn protein
cds1719	13796.3	-0.255227	0.174441	-1.46311	0.143437	0.998447	Salmonella_enterica_3211_Node1_2018.1.17_Final FIG CDS 1769444 1769887 . - 2 gene_id cds1719	Name=Lipoprotein spr precursor
cds1720	1195.3	0.0951674	0.235357	0.404353	0.685953	0.998447	Salmonella_enterica_3211_Node1_2018.1.17_Final FIG CDS 1770430 1771176 . - 1 gene_id cds1720	Name=Putative membrane protein
cds1721	372.865	0.057934	0.277892	0.208476	0.834857	0.998447	Salmonella_enterica_3211_Node1_2018.1.17_Final FIG CDS 1771179 1772165 . - 0 gene_id cds1721	Name=Putative metal chaperone%2C involved in Zn homeostasis%2C GTPase of COG0523 family
cds1722	968.755	-0.102438	0.247886	-0.413245	0.679427	0.998447	Salmonella_enterica_3211_Node1_2018.1.17_Final FIG CDS 1772378 1772950 . - 2 gene_id cds1722	Name=Translation elongation factor P-related protein
cds1723	140.569	-0.323135	0.475305	-0.679848	0.496601	0.998447	Salmonella_enterica_3211_Node1_2018.1.17_Final FIG CDS 1773246 1773488 . - 0 gene_id cds1723	Name=FIG01045611: hypothetical protein
cds1724	9.68144	0.473418	0.614862	0.769958	0.441325	0.998447	Salmonella_enterica_3211_Node1_2018.1.17_Final FIG CDS 1773916 1774038 . + 1 gene_id cds1724	Name=hypothetical protein
cds1725	112.318	-0.00528481	0.275439	-0.0191869	0.984692	0.999561	Salmonella_enterica_3211_Node1_2018.1.17_Final FIG CDS 1774040 1774705 . + 2 gene_id cds1725	Name=Putative inner membrane protein
cds1726	275.259	-0.571646	0.264123	-2.16432	0.03044	0.95816	Salmonella_enterica_3211_Node1_2018.1.17_Final FIG CDS 1774770 1775951 . - 0 gene_id cds1726	Name=Sugar efflux transporter B
cds1727	3.34358	3.07057	1.37124	2.23926	0.025139	0.95816	Salmonella_enterica_3211_Node1_2018.1.17_Final FIG CDS 1775961 1776083 . - 0 gene_id cds1727	Name=hypothetical protein
cds1728	5.21017	-0.775493	0.872957	-0.888351	0.374352	0.998447	Salmonella_enterica_3211_Node1_2018.1.17_Final FIG CDS 1776168 1776299 . - 0 gene_id cds1728	Name=hypothetical protein
cds1729	1087.7	-1.17442	0.39171	-2.9982	0.00271577	0.537289	Salmonella_enterica_3211_Node1_2018.1.17_Final FIG CDS 1776320 1777450 . + 2 gene_id cds1729	Name=Fructose-specific phosphocarrier protein HPr (EC 2.7.1.69) / PTS system%2C fructose-specific IIA component (EC 2.7.1.69)	Ontology_term=KEGG_ENZYME:2.7.1.69,KEGG_ENZYME:2.7.1.69
cds1730	776.706	-1.24508	0.36678	-3.39464	0.0006872	0.427879	Salmonella_enterica_3211_Node1_2018.1.17_Final FIG CDS 1777450 1778388 . + 1 gene_id cds1730	Name=1-phosphofructokinase (EC 2.7.1.56)	Ontology_term=KEGG_ENZYME:2.7.1.56
cds1731	1563.57	-1.37108	0.409	-3.35227	0.000801515	0.427879	Salmonella_enterica_3211_Node1_2018.1.17_Final FIG CDS 1778405 1780093 . + 2 gene_id cds1731	Name=PTS system%2C fructose-specific IIB component (EC 2.7.1.69) / PTS system%2C fructose-specific IIC component (EC 2.7.1.69)	Ontology_term=KEGG_ENZYME:2.7.1.69,KEGG_ENZYME:2.7.1.69
cds1732	550.012	-0.0488098	0.207015	-0.235779	0.813604	0.998447	Salmonella_enterica_3211_Node1_2018.1.17_Final FIG CDS 1780158 1781015 . - 0 gene_id cds1732	Name=Endonuclease IV (EC 3.1.21.2)	Ontology_term=KEGG_ENZYME:3.1.21.2
cds1733	266.084	-0.0591904	0.246	-0.240611	0.809856	0.998447	Salmonella_enterica_3211_Node1_2018.1.17_Final FIG CDS 1781094 1782143 . - 0 gene_id cds1733	Name=Putative membrane protein YeiH
cds1734	3.35755	0.167854	1.08754	0.154343	0.877339	0.998447	Salmonella_enterica_3211_Node1_2018.1.17_Final FIG CDS 1782099 1782236 . + 0 gene_id cds1734	Name=hypothetical protein
cds1735	339.691	0.23982	0.223138	1.07476	0.282483	0.998447	Salmonella_enterica_3211_Node1_2018.1.17_Final FIG CDS 1782264 1783127 . + 0 gene_id cds1735	Name=LysR family transcriptional regulator YeiE
cds1736	2006.31	-0.0141572	0.160196	-0.0883744	0.929579	0.998447	Salmonella_enterica_3211_Node1_2018.1.17_Final FIG CDS 1783317 1784786 . + 0 gene_id cds1736	Name=Lysine-specific permease
cds1737	5856.48	0.55304	0.580371	0.952907	0.340637	0.998447	Salmonella_enterica_3211_Node1_2018.1.17_Final FIG CDS 1785170 1787122 . + 2 gene_id cds1737	Name=Colicin I receptor precursor
cds1738	117.066	0.621821	0.433986	1.43281	0.151911	0.998447	Salmonella_enterica_3211_Node1_2018.1.17_Final FIG CDS 1787166 1788488 . - 0 gene_id cds1738	Name=Hexose phosphate uptake regulatory protein UhpC
cds1739	17.3824	0.520461	0.575712	0.90403	0.365979	0.998447	Salmonella_enterica_3211_Node1_2018.1.17_Final FIG CDS 1788521 1789408 . - 2 gene_id cds1739	Name=Phosphoserine phosphatase (EC 3.1.3.3)	Ontology_term=KEGG_ENZYME:3.1.3.3
cds1740	125.735	-0.185192	0.269046	-0.68833	0.491245	0.998447	Salmonella_enterica_3211_Node1_2018.1.17_Final FIG CDS 1789691 1790992 . + 2 gene_id cds1740	Name=L-serine dehydratase%2C beta subunit (EC 4.3.1.17) / L-serine dehydratase%2C alpha subunit (EC 4.3.1.17)	Ontology_term=KEGG_ENZYME:4.3.1.17,KEGG_ENZYME:4.3.1.17
cds1741	112.724	-0.0516535	0.276125	-0.187066	0.851609	0.998447	Salmonella_enterica_3211_Node1_2018.1.17_Final FIG CDS 1790952 1791386 . + 0 gene_id cds1741	Name=Putative DNA-binding protein in cluster with Type I restriction-modification system
cds1742	1016.73	0.161018	0.286298	0.562413	0.573835	0.998447	Salmonella_enterica_3211_Node1_2018.1.17_Final FIG CDS 1791375 1792232 . - 0 gene_id cds1742	Name=S-formylglutathione hydrolase (EC 3.1.2.12)	Ontology_term=KEGG_ENZYME:3.1.2.12
cds1743	682.102	0.127917	0.231236	0.553187	0.580136	0.998447	Salmonella_enterica_3211_Node1_2018.1.17_Final FIG CDS 1792562 1793230 . + 2 gene_id cds1743	Name=GTP cyclohydrolase I (EC 3.5.4.16) type 1	Ontology_term=KEGG_ENZYME:3.5.4.16
cds1744	465.819	0.122789	0.218935	0.560849	0.574901	0.998447	Salmonella_enterica_3211_Node1_2018.1.17_Final FIG CDS 1793245 1794387 . + 1 gene_id cds1744	Name=FIG00924762: possible membrane protein
cds1745	138.904	-0.0771855	0.234545	-0.329086	0.742091	0.998447	Salmonella_enterica_3211_Node1_2018.1.17_Final FIG CDS 1794537 1795559 . + 0 gene_id cds1745	Name=Mgl repressor and galactose ultrainduction factor GalS%2C HTH-type transcriptional regulator
cds1746	139.645	0.562803	0.339411	1.65817	0.0972824	0.970118	Salmonella_enterica_3211_Node1_2018.1.17_Final FIG CDS 1796058 1797056 . + 0 gene_id cds1746	Name=Galactose/methyl galactoside ABC transport system%2C D-galactose-binding periplasmic protein MglB (TC 3.A.1.2.3)
cds1747	81.8413	0.291947	0.356277	0.819438	0.412536	0.998447	Salmonella_enterica_3211_Node1_2018.1.17_Final FIG CDS 1797190 1798710 . + 1 gene_id cds1747	Name=Galactose/methyl galactoside ABC transport system%2C ATP-binding protein MglA (EC 3.6.3.17)	Ontology_term=KEGG_ENZYME:3.6.3.17
cds1748	60.4065	0.639142	0.349721	1.82758	0.0676132	0.970118	Salmonella_enterica_3211_Node1_2018.1.17_Final FIG CDS 1798726 1799736 . + 1 gene_id cds1748	Name=Galactose/methyl galactoside ABC transport system%2C permease protein MglC (TC 3.A.1.2.3)
cds1749	173.085	-0.107103	0.264057	-0.405605	0.685033	0.998447	Salmonella_enterica_3211_Node1_2018.1.17_Final FIG CDS 1799811 1801046 . - 0 gene_id cds1749	Name=Dihydropyrimidine dehydrogenase [NADP+] (EC 1.3.1.2)	Ontology_term=KEGG_ENZYME:1.3.1.2
cds1750	133.38	0.202591	0.353211	0.573571	0.566258	0.998447	Salmonella_enterica_3211_Node1_2018.1.17_Final FIG CDS 1801040 1802281 . - 2 gene_id cds1750	Name=Pyridine nucleotide-disulphide oxidoreductase family protein
cds1751	121.384	-0.330937	0.311699	-1.06172	0.288362	0.998447	Salmonella_enterica_3211_Node1_2018.1.17_Final FIG CDS 1802486 1802725 . - 2 gene_id cds1751	Name=FIG00638799: hypothetical protein
cds1752	1265.06	-0.322979	0.168704	-1.91447	0.0555598	0.970118	Salmonella_enterica_3211_Node1_2018.1.17_Final FIG CDS 1802728 1803447 . - 1 gene_id cds1752	Name=SanA protein
cds1753	453.978	-0.223868	0.298566	-0.749811	0.453368	0.998447	Salmonella_enterica_3211_Node1_2018.1.17_Final FIG CDS 1803624 1804508 . - 0 gene_id cds1753	Name=Cytidine deaminase (EC 3.5.4.5)	Ontology_term=KEGG_ENZYME:3.5.4.5
cds1754	130.634	-0.408673	0.287651	-1.42072	0.155397	0.998447	Salmonella_enterica_3211_Node1_2018.1.17_Final FIG CDS 1804662 1805357 . - 0 gene_id cds1754	Name=LrgA-associated membrane protein LrgB
cds1755	218.063	-0.666419	0.377335	-1.76612	0.0773757	0.970118	Salmonella_enterica_3211_Node1_2018.1.17_Final FIG CDS 1805354 1805752 . - 2 gene_id cds1755	Name=Antiholin-like protein LrgA
cds1756	174.562	0.150971	0.327122	0.461515	0.644429	0.998447	Salmonella_enterica_3211_Node1_2018.1.17_Final FIG CDS 1805884 1806792 . - 1 gene_id cds1756	Name=Putative transcriptional regulator
cds1757	17.2434	1.21496	0.617956	1.96609	0.0492884	0.970118	Salmonella_enterica_3211_Node1_2018.1.17_Final FIG CDS 1806918 1808276 . + 0 gene_id cds1757	Name=4-hydroxybenzoate transporter
cds1758	26.5611	0.468509	0.399119	1.17386	0.240452	0.998447	Salmonella_enterica_3211_Node1_2018.1.17_Final FIG CDS 1808288 1809325 . + 2 gene_id cds1758	Name=Gentisate 1%2C2-dioxygenase (EC 1.13.11.4)	Ontology_term=KEGG_ENZYME:1.13.11.4
cds1759	26.4126	0.149802	0.453064	0.330642	0.740915	0.998447	Salmonella_enterica_3211_Node1_2018.1.17_Final FIG CDS 1809341 1810042 . + 2 gene_id cds1759	Name=Fumarylacetoacetase (EC 3.7.1.2)	Ontology_term=KEGG_ENZYME:3.7.1.2
cds1760	24.7822	-0.182751	0.483105	-0.378283	0.70522	0.998447	Salmonella_enterica_3211_Node1_2018.1.17_Final FIG CDS 1810051 1810695 . + 1 gene_id cds1760	Name=Maleylacetoacetate isomerase (EC 5.2.1.2) @ Glutathione S-transferase%2C zeta (EC 2.5.1.18)	Ontology_term=KEGG_ENZYME:5.2.1.2,KEGG_ENZYME:2.5.1.18
cds1761	81.9974	0.25367	0.309485	0.819653	0.412414	0.998447	Salmonella_enterica_3211_Node1_2018.1.17_Final FIG CDS 1810710 1811903 . + 0 gene_id cds1761	Name=Putative n-hydroxybenzoate hydroxylase
cds1762	157.857	0.347804	0.24019	1.44804	0.147607	0.998447	Salmonella_enterica_3211_Node1_2018.1.17_Final FIG CDS 1812012 1812950 . + 0 gene_id cds1762	Name=tRNA-dihydrouridine synthase C (EC 1.-.-.-)	Ontology_term=KEGG_ENZYME:1.-.-.-
cds1763	64.5626	0.378823	0.332528	1.13922	0.254611	0.998447	Salmonella_enterica_3211_Node1_2018.1.17_Final FIG CDS 1813021 1813218 . - 1 gene_id cds1763	Name=FIG01045646: hypothetical protein
cds1764	3.70612	-0.176595	0.988369	-0.178673	0.858194	0.998447	Salmonella_enterica_3211_Node1_2018.1.17_Final FIG CDS 1813221 1813358 . + 0 gene_id cds1764	Name=FIG01045848: hypothetical protein
cds1765	56.5112	0.295076	0.308364	0.95691	0.338613	0.998447	Salmonella_enterica_3211_Node1_2018.1.17_Final FIG CDS 1813409 1814845 . + 2 gene_id cds1765	Name=RND efflux system%2C outer membrane lipoprotein%2C NodT family
cds1766	92.7626	0.240396	0.250994	0.957776	0.338176	0.998447	Salmonella_enterica_3211_Node1_2018.1.17_Final FIG CDS 1814911 1815672 . + 1 gene_id cds1766	Name=3-oxoacyl-[acyl-carrier protein] reductase (EC 1.1.1.100)	Ontology_term=KEGG_ENZYME:1.1.1.100
cds1767	102.407	-0.224204	0.254707	-0.880243	0.378728	0.998447	Salmonella_enterica_3211_Node1_2018.1.17_Final FIG CDS 1815721 1816290 . - 1 gene_id cds1767	Name=DedA family inner membrane protein YohD
cds1768	61.4573	0.0772186	0.290421	0.265885	0.790327	0.998447	Salmonella_enterica_3211_Node1_2018.1.17_Final FIG CDS 1816449 1817036 . + 0 gene_id cds1768	Name=Putative membrane protein
cds1769	995.291	-0.132154	0.202277	-0.653334	0.513541	0.998447	Salmonella_enterica_3211_Node1_2018.1.17_Final FIG CDS 1817202 1818149 . + 0 gene_id cds1769	Name=Murein-DD-endopeptidase (EC 3.4.99.-)	Ontology_term=KEGG_ENZYME:3.4.99.-
cds1770	472.848	-0.047823	0.191093	-0.250261	0.802386	0.998447	Salmonella_enterica_3211_Node1_2018.1.17_Final FIG CDS 1818207 1819937 . - 0 gene_id cds1770	Name=D-Lactate dehydrogenase (EC 1.1.2.5)	Ontology_term=KEGG_ENZYME:1.1.2.5
cds1771	797.483	0.0687515	0.228043	0.301484	0.763045	0.998447	Salmonella_enterica_3211_Node1_2018.1.17_Final FIG CDS 1820234 1822501 . + 2 gene_id cds1771	Name=Periplasmic beta-glucosidase (EC 3.2.1.21)	Ontology_term=KEGG_ENZYME:3.2.1.21
cds1772	308.713	0.10634	0.304717	0.348979	0.727105	0.998447	Salmonella_enterica_3211_Node1_2018.1.17_Final FIG CDS 1822682 1823599 . + 2 gene_id cds1772	Name=Osmoprotectant ABC transporter binding protein YehZ
cds1773	220.908	0.239778	0.291066	0.823793	0.410057	0.998447	Salmonella_enterica_3211_Node1_2018.1.17_Final FIG CDS 1823603 1824772 . + 2 gene_id cds1773	Name=Osmoprotectant ABC transporter permease protein YehY
cds1774	182.526	0.0902643	0.26608	0.339238	0.734431	0.998447	Salmonella_enterica_3211_Node1_2018.1.17_Final FIG CDS 1824765 1825712 . + 0 gene_id cds1774	Name=Osmoprotectant ABC transporter ATP-binding subunit YehX
cds1775	581.569	0.470934	0.513013	0.917976	0.358631	0.998447	Salmonella_enterica_3211_Node1_2018.1.17_Final FIG CDS 1825696 1826427 . + 1 gene_id cds1775	Name=Osmoprotectant ABC transporter inner membrane protein YehW
cds1776	125.254	-0.109518	0.301505	-0.363239	0.716427	0.998447	Salmonella_enterica_3211_Node1_2018.1.17_Final FIG CDS 1826575 1827306 . - 1 gene_id cds1776	Name=HTH-type transcriptional regulator mlrA
cds1777	461.617	-0.396559	0.305028	-1.30007	0.193576	0.998447	Salmonella_enterica_3211_Node1_2018.1.17_Final FIG CDS 1827529 1829214 . + 1 gene_id cds1777	Name=Autolysis histidine kinase LytS
cds1778	227.234	-0.540491	0.309271	-1.74763	0.0805279	0.970118	Salmonella_enterica_3211_Node1_2018.1.17_Final FIG CDS 1829211 1829930 . + 0 gene_id cds1778	Name=Two-component response-regulatory protein YehT
cds1779	1721.17	-0.376367	0.198205	-1.89888	0.0575808	0.970118	Salmonella_enterica_3211_Node1_2018.1.17_Final FIG CDS 1829977 1830444 . + 1 gene_id cds1779	Name=FIG00638377: hypothetical protein
cds1780	375.712	-0.250848	0.389363	-0.644252	0.519412	0.998447	Salmonella_enterica_3211_Node1_2018.1.17_Final FIG CDS 1830501 1830923 . - 0 gene_id cds1780	Name=FIG00545237: hypothetical protein
cds1781	245.479	-0.0408135	0.25878	-0.157715	0.874682	0.998447	Salmonella_enterica_3211_Node1_2018.1.17_Final FIG CDS 1831203 1831661 . - 0 gene_id cds1781	Name=Hypothetical lipoprotein yehR
cds1782	3244.89	-0.116122	0.245707	-0.472605	0.636495	0.998447	Salmonella_enterica_3211_Node1_2018.1.17_Final FIG CDS 1831902 1833935 . - 0 gene_id cds1782	Name=Methionyl-tRNA synthetase (EC 6.1.1.10)	Ontology_term=KEGG_ENZYME:6.1.1.10
cds1783	1950.38	0.0645601	0.201971	0.319651	0.749233	0.998447	Salmonella_enterica_3211_Node1_2018.1.17_Final FIG CDS 1834100 1835209 . + 2 gene_id cds1783	Name=Scaffold protein for [4Fe-4S] cluster assembly ApbC%2C MRP-like
cds1784	191.536	0.0452516	0.281163	0.160944	0.872137	0.998447	Salmonella_enterica_3211_Node1_2018.1.17_Final FIG CDS 1835487 1835768 . + 0 gene_id cds1784	Name=FIG00510335: hypothetical protein
cds1785	81.2384	-1.2833	0.631081	-2.03349	0.0420031	0.970118	Salmonella_enterica_3211_Node1_2018.1.17_Final FIG CDS 1836047 1836577 . + 2 gene_id cds1785	Name=probable fimbrial chain protein stcA
cds1786	15.8388	0.149867	0.518443	0.289072	0.772526	0.998447	Salmonella_enterica_3211_Node1_2018.1.17_Final FIG CDS 1836633 1837316 . + 0 gene_id cds1786	Name=Uncharacterized fimbrial chaperone YehC precursor
cds1787	150.154	0.138375	0.302716	0.45711	0.647592	0.998447	Salmonella_enterica_3211_Node1_2018.1.17_Final FIG CDS 1837330 1839819 . + 1 gene_id cds1787	Name=Fimbriae usher protein StcC
cds1788	52.1561	0.379181	0.351563	1.07856	0.280786	0.998447	Salmonella_enterica_3211_Node1_2018.1.17_Final FIG CDS 1839835 1840842 . + 1 gene_id cds1788	Name=Uncharacterized protein YehA precursor
cds1789	839.368	-0.227876	0.239449	-0.951667	0.341266	0.998447	Salmonella_enterica_3211_Node1_2018.1.17_Final FIG CDS 1841105 1841419 . - 2 gene_id cds1789	Name=Uncharacterized protein YohN precursor
cds1790	228.181	-0.740559	0.342202	-2.1641	0.0304565	0.95816	Salmonella_enterica_3211_Node1_2018.1.17_Final FIG CDS 1841545 1841730 . + 1 gene_id cds1790	Name=FIG01045739: hypothetical protein
cds1791	120.187	-0.372047	0.266189	-1.39768	0.162209	0.998447	Salmonella_enterica_3211_Node1_2018.1.17_Final FIG CDS 1841829 1842626 . + 0 gene_id cds1791	Name=Hydroxyethylthiazole kinase (EC 2.7.1.50)	Ontology_term=KEGG_ENZYME:2.7.1.50
cds1792	72.0466	0.193554	0.293019	0.660551	0.5089	0.998447	Salmonella_enterica_3211_Node1_2018.1.17_Final FIG CDS 1842613 1843413 . + 1 gene_id cds1792	Name=Hydroxymethylpyrimidine phosphate kinase ThiD (EC 2.7.4.7)	Ontology_term=KEGG_ENZYME:2.7.4.7
cds1793	428.98	-0.126452	0.25591	-0.494128	0.621216	0.998447	Salmonella_enterica_3211_Node1_2018.1.17_Final FIG CDS 1843449 1844195 . + 0 gene_id cds1793	Name=Uncharacterized HTH-type transcriptional regulator YegW
cds1794	104.271	0.239835	0.282229	0.849788	0.395443	0.998447	Salmonella_enterica_3211_Node1_2018.1.17_Final FIG CDS 1844169 1845134 . - 0 gene_id cds1794	Name=Uncharacterized sugar kinase YegV%2C PfkB family
cds1795	150.466	0.0911204	0.258477	0.352528	0.724442	0.998447	Salmonella_enterica_3211_Node1_2018.1.17_Final FIG CDS 1845131 1846135 . - 2 gene_id cds1795	Name=ADP-ribosylglycohydrolase YegU (EC 3.2.-.-)	Ontology_term=KEGG_ENZYME:3.2.-.-
cds1796	104.778	-0.0406387	0.26353	-0.154209	0.877445	0.998447	Salmonella_enterica_3211_Node1_2018.1.17_Final FIG CDS 1846132 1847448 . - 1 gene_id cds1796	Name=Putative nucleoside transporter YegT
cds1797	711.412	0.0575137	0.365461	0.157373	0.874951	0.998447	Salmonella_enterica_3211_Node1_2018.1.17_Final FIG CDS 1847657 1848709 . + 2 gene_id cds1797	Name=Fructose-bisphosphate aldolase class I (EC 4.1.2.13)	Ontology_term=KEGG_ENZYME:4.1.2.13
cds1798	173.807	-0.0648669	0.261704	-0.247863	0.80424	0.998447	Salmonella_enterica_3211_Node1_2018.1.17_Final FIG CDS 1848762 1849661 . - 0 gene_id cds1798	Name=Transcription regulator [contains diacylglycerol kinase catalytic domain]
cds1799	9.66787	-0.262192	0.695816	-0.376812	0.706313	0.998447	Salmonella_enterica_3211_Node1_2018.1.17_Final FIG CDS 1849745 1849861 . + 2 gene_id cds1799	Name=hypothetical protein
cds1800	14.0147	-0.232168	0.515016	-0.450797	0.652136	0.998447	Salmonella_enterica_3211_Node1_2018.1.17_Final FIG CDS 1849994 1850113 . - 2 gene_id cds1800	Name=hypothetical protein
cds1801	78.6185	-0.00521527	0.284694	-0.0183189	0.985384	0.999561	Salmonella_enterica_3211_Node1_2018.1.17_Final FIG CDS 1850205 1850558 . + 0 gene_id cds1801	Name=Putative inner membrane protein
cds1802	54.4706	0.352027	0.320581	1.09809	0.272165	0.998447	Salmonella_enterica_3211_Node1_2018.1.17_Final FIG CDS 1850827 1851096 . + 1 gene_id cds1802	Name=putative cytoplasmic protein
cds1803	148.003	0.0179293	0.306463	0.058504	0.953347	0.998447	Salmonella_enterica_3211_Node1_2018.1.17_Final FIG CDS 1851132 1852139 . - 0 gene_id cds1803	Name=putative cytoplasmic protein
cds1804	336.093	-0.582454	0.326609	-1.78334	0.0745317	0.970118	Salmonella_enterica_3211_Node1_2018.1.17_Final FIG CDS 1852629 1853990 . - 0 gene_id cds1804	Name=Putative protease
cds1805	158.121	-0.239077	0.267223	-0.894672	0.370962	0.998447	Salmonella_enterica_3211_Node1_2018.1.17_Final FIG CDS 1854106 1856217 . - 1 gene_id cds1805	Name=Putative inner membrane protein
cds1806	16.9908	0.136332	0.482384	0.282622	0.777467	0.998447	Salmonella_enterica_3211_Node1_2018.1.17_Final FIG CDS 1856228 1856944 . - 2 gene_id cds1806	Name=Putative inner membrane protein
cds1807	42.2551	0.642221	0.384824	1.66887	0.0951438	0.970118	Salmonella_enterica_3211_Node1_2018.1.17_Final FIG CDS 1856944 1858146 . - 1 gene_id cds1807	Name=FIG074102: hypothetical protein
cds1808	254.806	-0.105694	0.224845	-0.470077	0.6383	0.998447	Salmonella_enterica_3211_Node1_2018.1.17_Final FIG CDS 1858415 1859137 . - 2 gene_id cds1808	Name=Response regulator BaeR
cds1809	388.311	-0.00150798	0.244551	-0.00616632	0.99508	0.999561	Salmonella_enterica_3211_Node1_2018.1.17_Final FIG CDS 1859134 1860537 . - 1 gene_id cds1809	Name=Sensory histidine kinase BaeS
cds1810	254.35	0.18688	0.213981	0.873347	0.382474	0.998447	Salmonella_enterica_3211_Node1_2018.1.17_Final FIG CDS 1860537 1861949 . - 0 gene_id cds1810	Name=Multidrug transporter MdtD
cds1811	274.532	-0.132641	0.225906	-0.587153	0.557101	0.998447	Salmonella_enterica_3211_Node1_2018.1.17_Final FIG CDS 1861946 1865026 . - 2 gene_id cds1811	Name=Multidrug transporter MdtC
cds1812	287.033	-0.0907711	0.222636	-0.40771	0.683487	0.998447	Salmonella_enterica_3211_Node1_2018.1.17_Final FIG CDS 1865027 1868149 . - 2 gene_id cds1812	Name=Multidrug transporter MdtB
cds1813	111.33	-0.0043354	0.269555	-0.0160835	0.987168	0.999561	Salmonella_enterica_3211_Node1_2018.1.17_Final FIG CDS 1868149 1869390 . - 1 gene_id cds1813	Name=Multidrug transporter MdtA
cds1814	98.3834	-0.521644	0.282965	-1.84349	0.0652572	0.970118	Salmonella_enterica_3211_Node1_2018.1.17_Final FIG CDS 1869478 1869594 . + 1 gene_id cds1814	Name=hypothetical protein
cds1815	206.997	-0.13231	0.200455	-0.660048	0.509223	0.998447	Salmonella_enterica_3211_Node1_2018.1.17_Final FIG CDS 1869831 1871183 . - 0 gene_id cds1815	Name=Putative heat shock protein YegD
cds1816	55.3292	-0.0354756	0.300436	-0.118081	0.906004	0.998447	Salmonella_enterica_3211_Node1_2018.1.17_Final FIG CDS 1871317 1872186 . + 1 gene_id cds1816	Name=DNA-3-methyladenine glycosylase II (EC 3.2.2.21)	Ontology_term=KEGG_ENZYME:3.2.2.21
cds1817	707.133	-0.117501	0.208706	-0.562999	0.573435	0.998447	Salmonella_enterica_3211_Node1_2018.1.17_Final FIG CDS 1872154 1875150 . - 1 gene_id cds1817	Name=FIG00509877: hypothetical protein
cds1818	53.7379	-0.654509	0.396217	-1.6519	0.0985559	0.970118	Salmonella_enterica_3211_Node1_2018.1.17_Final FIG CDS 1875229 1875399 . + 1 gene_id cds1818	Name=FIG01045963: hypothetical protein
cds1819	1155.84	0.0109051	0.256833	0.0424601	0.966132	0.999266	Salmonella_enterica_3211_Node1_2018.1.17_Final FIG CDS 1875475 1876116 . + 1 gene_id cds1819	Name=Uridine kinase (EC 2.7.1.48) [C1]	Ontology_term=KEGG_ENZYME:2.7.1.48
cds1820	629.604	0.168541	0.19851	0.84903	0.395864	0.998447	Salmonella_enterica_3211_Node1_2018.1.17_Final FIG CDS 1876207 1876788 . + 1 gene_id cds1820	Name=Deoxycytidine triphosphate deaminase (EC 3.5.4.13)	Ontology_term=KEGG_ENZYME:3.5.4.13
cds1821	1559.15	0.0201194	0.180041	0.111749	0.911022	0.998447	Salmonella_enterica_3211_Node1_2018.1.17_Final FIG CDS 1876827 1878683 . + 0 gene_id cds1821	Name=A/G-specific adenine glycosylase (EC 3.2.2.-)	Ontology_term=KEGG_ENZYME:3.2.2.-
cds1822	804.262	-0.285962	0.233019	-1.22721	0.219745	0.998447	Salmonella_enterica_3211_Node1_2018.1.17_Final FIG CDS 1878769 1880349 . - 1 gene_id cds1822	Name=Putative capsular polysaccharide transport protein YegH
cds1823	4.20556	0.626828	1.02511	0.611475	0.540885	0.998447	Salmonella_enterica_3211_Node1_2018.1.17_Final FIG CDS 1880975 1881088 . - 2 gene_id cds1823	Name=hypothetical protein
cds1824	25.4925	-0.287053	0.446347	-0.643116	0.520149	0.998447	Salmonella_enterica_3211_Node1_2018.1.17_Final FIG CDS 1881117 1882163 . + 0 gene_id cds1824	Name=Polysaccharide export lipoprotein Wza
cds1825	9.76837	-0.434122	0.663175	-0.654612	0.512717	0.998447	Salmonella_enterica_3211_Node1_2018.1.17_Final FIG CDS 1882169 1882618 . + 2 gene_id cds1825	Name=Low molecular weight protein-tyrosine-phosphatase Wzb (EC 3.1.3.48)	Ontology_term=KEGG_ENZYME:3.1.3.48
cds1826	57.3208	0.0313874	0.306894	0.102274	0.918539	0.998447	Salmonella_enterica_3211_Node1_2018.1.17_Final FIG CDS 1882615 1884774 . + 1 gene_id cds1826	Name=Tyrosine-protein kinase Wzc (EC 2.7.10.2)	Ontology_term=KEGG_ENZYME:2.7.10.2
cds1827	64.3425	-0.219406	0.318606	-0.688642	0.491049	0.998447	Salmonella_enterica_3211_Node1_2018.1.17_Final FIG CDS 1884861 1885703 . + 0 gene_id cds1827	Name=Putative N-acetylgalactosaminyl-diphosphoundecaprenol glucuronosyltransferase
cds1828	11.9604	-0.239177	0.599518	-0.398949	0.689931	0.998447	Salmonella_enterica_3211_Node1_2018.1.17_Final FIG CDS 1885706 1886194 . + 2 gene_id cds1828	Name=Colanic acid biosynthesis acetyltransferase WcaB (EC 2.3.1.-)	Ontology_term=KEGG_ENZYME:2.3.1.-
cds1829	29.459	0.0272127	0.43326	0.0628092	0.949918	0.998447	Salmonella_enterica_3211_Node1_2018.1.17_Final FIG CDS 1886191 1887408 . + 1 gene_id cds1829	Name=Colanic acid biosynthesis glycosyl transferase WcaC
cds1830	73.5108	-0.539324	0.326625	-1.6512	0.0986975	0.970118	Salmonella_enterica_3211_Node1_2018.1.17_Final FIG CDS 1887383 1888597 . + 2 gene_id cds1830	Name=Colanic acid polymerase WcaD
cds1831	21.5582	-0.733995	0.462243	-1.5879	0.112309	0.983927	Salmonella_enterica_3211_Node1_2018.1.17_Final FIG CDS 1888610 1889356 . + 2 gene_id cds1831	Name=Colanic acid biosynthesis glycosyl transferase WcaE
cds1832	9.36805	-1.6123	0.668615	-2.4114	0.0158913	0.95816	Salmonella_enterica_3211_Node1_2018.1.17_Final FIG CDS 1889372 1889926 . + 2 gene_id cds1832	Name=Colanic acid biosynthesis acetyltransferase WcaF (EC 2.3.1.-)	Ontology_term=KEGG_ENZYME:2.3.1.-
cds1833	69.575	-1.02729	0.335491	-3.06205	0.00219824	0.480595	Salmonella_enterica_3211_Node1_2018.1.17_Final FIG CDS 1889950 1891071 . + 1 gene_id cds1833	Name=GDP-mannose 4%2C6-dehydratase (EC 4.2.1.47)	Ontology_term=KEGG_ENZYME:4.2.1.47
cds1834	35.1294	-0.601891	0.36075	-1.66844	0.0952277	0.970118	Salmonella_enterica_3211_Node1_2018.1.17_Final FIG CDS 1891074 1892039 . + 0 gene_id cds1834	Name=GDP-L-fucose synthetase (EC 1.1.1.271)	Ontology_term=KEGG_ENZYME:1.1.1.271
cds1835	13.3695	-0.23872	0.553475	-0.431311	0.666242	0.998447	Salmonella_enterica_3211_Node1_2018.1.17_Final FIG CDS 1892042 1892515 . + 2 gene_id cds1835	Name=GDP-mannose mannosyl hydrolase (EC 3.6.1.-)	Ontology_term=KEGG_ENZYME:3.6.1.-
cds1836	42.4658	-0.209389	0.339857	-0.616108	0.537823	0.998447	Salmonella_enterica_3211_Node1_2018.1.17_Final FIG CDS 1892512 1893735 . + 1 gene_id cds1836	Name=Colanic acid biosysnthesis glycosyl transferase WcaI
cds1837	27.4549	-0.716869	0.395494	-1.81259	0.0698951	0.970118	Salmonella_enterica_3211_Node1_2018.1.17_Final FIG CDS 1893738 1895174 . + 0 gene_id cds1837	Name=Mannose-1-phosphate guanylyltransferase (GDP) (EC 2.7.7.22) / Mannose-6-phosphate isomerase (EC 5.3.1.8)	Ontology_term=KEGG_ENZYME:2.7.7.22,KEGG_ENZYME:5.3.1.8
cds1838	19.1385	0.0964213	0.491717	0.196091	0.844539	0.998447	Salmonella_enterica_3211_Node1_2018.1.17_Final FIG CDS 1895285 1896655 . + 2 gene_id cds1838	Name=Phosphomannomutase (EC 5.4.2.8)	Ontology_term=KEGG_ENZYME:5.4.2.8
cds1839	76.5523	-0.208934	0.29304	-0.71299	0.475852	0.998447	Salmonella_enterica_3211_Node1_2018.1.17_Final FIG CDS 1896709 1898103 . + 1 gene_id cds1839	Name=Colanic acid biosynthsis UDP-glucose lipid carrier transferase WcaJ
cds1840	80.1018	-0.546028	0.305511	-1.78726	0.0738952	0.970118	Salmonella_enterica_3211_Node1_2018.1.17_Final FIG CDS 1898203 1899714 . + 1 gene_id cds1840	Name=Lipopolysaccharide biosynthesis protein WzxC
cds1841	52.0565	-0.344684	0.307292	-1.12168	0.261997	0.998447	Salmonella_enterica_3211_Node1_2018.1.17_Final FIG CDS 1899736 1901016 . + 1 gene_id cds1841	Name=Colanic acid biosysnthesis protein WcaK
cds1842	28.1523	0.403557	0.389998	1.03477	0.300778	0.998447	Salmonella_enterica_3211_Node1_2018.1.17_Final FIG CDS 1901013 1902233 . + 0 gene_id cds1842	Name=Colanic acid biosynthesis glycosyl transferase WcaL
cds1843	75.3308	0.0401078	0.294569	0.136157	0.891697	0.998447	Salmonella_enterica_3211_Node1_2018.1.17_Final FIG CDS 1902244 1903647 . + 1 gene_id cds1843	Name=Colanic acid biosynthesis protein wcaM
cds1844	5192.32	0.0491075	0.188206	0.260924	0.794151	0.998447	Salmonella_enterica_3211_Node1_2018.1.17_Final FIG CDS 1903825 1904718 . + 1 gene_id cds1844	Name=UTP--glucose-1-phosphate uridylyltransferase (EC 2.7.7.9)	Ontology_term=KEGG_ENZYME:2.7.7.9
cds1845	6996.48	-0.2386	0.199026	-1.19884	0.230591	0.998447	Salmonella_enterica_3211_Node1_2018.1.17_Final FIG CDS 1905095 1906180 . + 2 gene_id cds1845	Name=dTDP-glucose 4%2C6-dehydratase (EC 4.2.1.46)	Ontology_term=KEGG_ENZYME:4.2.1.46
cds1846	3815.52	-0.26403	0.213747	-1.23525	0.216738	0.998447	Salmonella_enterica_3211_Node1_2018.1.17_Final FIG CDS 1906180 1907079 . + 1 gene_id cds1846	Name=dTDP-4-dehydrorhamnose reductase (EC 1.1.1.133)	Ontology_term=KEGG_ENZYME:1.1.1.133
cds1847	3618.53	-0.393674	0.261127	-1.50759	0.131658	0.998447	Salmonella_enterica_3211_Node1_2018.1.17_Final FIG CDS 1907121 1908005 . + 0 gene_id cds1847	Name=Glucose-1-phosphate thymidylyltransferase (EC 2.7.7.24)	Ontology_term=KEGG_ENZYME:2.7.7.24
cds1848	5731.94	-0.380378	0.234756	-1.62031	0.105166	0.980418	Salmonella_enterica_3211_Node1_2018.1.17_Final FIG CDS 1908009 1908557 . + 0 gene_id cds1848	Name=dTDP-4-dehydrorhamnose 3%2C5-epimerase (EC 5.1.3.13)	Ontology_term=KEGG_ENZYME:5.1.3.13
cds1849	10480.3	-0.432955	0.23332	-1.85563	0.0635066	0.970118	Salmonella_enterica_3211_Node1_2018.1.17_Final FIG CDS 1908563 1909555 . + 2 gene_id cds1849	Name=CDP-6-deoxy-delta-3%2C4-glucoseen reductase-like
cds1850	16766.2	-0.425241	0.195957	-2.17007	0.0300015	0.95816	Salmonella_enterica_3211_Node1_2018.1.17_Final FIG CDS 1909552 1910325 . + 1 gene_id cds1850	Name=Glucose-1-phosphate cytidylyltransferase (EC 2.7.7.33)	Ontology_term=KEGG_ENZYME:2.7.7.33
cds1851	24894.7	-0.461799	0.187497	-2.46296	0.0137795	0.892552	Salmonella_enterica_3211_Node1_2018.1.17_Final FIG CDS 1910330 1911409 . + 2 gene_id cds1851	Name=Similar to CDP-glucose 4%2C6-dehydratase (EC 4.2.1.45)	Ontology_term=KEGG_ENZYME:4.2.1.45
cds1852	51453.6	-0.377937	0.21077	-1.79313	0.0729526	0.970118	Salmonella_enterica_3211_Node1_2018.1.17_Final FIG CDS 1911436 1912749 . + 1 gene_id cds1852	Name=CDP-4-dehydro-6-deoxy-D-glucose 3-dehydratase (EC 4.2.1.-)	Ontology_term=KEGG_ENZYME:4.2.1.-
cds1853	9454.21	-0.369941	0.187611	-1.97185	0.0486267	0.970118	Salmonella_enterica_3211_Node1_2018.1.17_Final FIG CDS 1912777 1913676 . + 1 gene_id cds1853	Name=UDP-glucose 4-epimerase (EC 5.1.3.2)	Ontology_term=KEGG_ENZYME:5.1.3.2
cds1854	8281.2	-0.241332	0.156825	-1.53886	0.123839	0.998447	Salmonella_enterica_3211_Node1_2018.1.17_Final FIG CDS 1913758 1915050 . + 1 gene_id cds1854	Name=O-antigen flippase Wzx
cds1855	12650.7	-0.102799	0.193653	-0.530842	0.595528	0.998447	Salmonella_enterica_3211_Node1_2018.1.17_Final FIG CDS 1915055 1916056 . + 2 gene_id cds1855	Name=Putative glycosyltransferase
cds1856	11391.6	-0.1675	0.19685	-0.8509	0.394825	0.998447	Salmonella_enterica_3211_Node1_2018.1.17_Final FIG CDS 1916376 1917437 . + 0 gene_id cds1856	Name=O-antigen flippase Wzx
cds1857	13749.5	-0.332108	0.229017	-1.45014	0.147019	0.998447	Salmonella_enterica_3211_Node1_2018.1.17_Final FIG CDS 1917438 1918382 . + 0 gene_id cds1857	Name=O antigen biosynthesis rhamnosyltransferase rfbN (EC 2.4.1.-)	Ontology_term=KEGG_ENZYME:2.4.1.-
cds1858	15336.8	-0.40022	0.236806	-1.69008	0.0910134	0.970118	Salmonella_enterica_3211_Node1_2018.1.17_Final FIG CDS 1918491 1919822 . + 0 gene_id cds1858	Name=Mannose-1-phosphate guanylyltransferase (GDP) (EC 2.7.7.22) / Mannose-6-phosphate isomerase (EC 5.3.1.8)	Ontology_term=KEGG_ENZYME:2.7.7.22,KEGG_ENZYME:5.3.1.8
cds1859	10673.8	-0.497629	0.228012	-2.18247	0.0290751	0.95816	Salmonella_enterica_3211_Node1_2018.1.17_Final FIG CDS 1919809 1921242 . + 1 gene_id cds1859	Name=Phosphomannomutase (EC 5.4.2.8)	Ontology_term=KEGG_ENZYME:5.4.2.8
cds1860	8774.52	-0.485011	0.210401	-2.30517	0.0211569	0.95816	Salmonella_enterica_3211_Node1_2018.1.17_Final FIG CDS 1921314 1922744 . + 0 gene_id cds1860	Name=Undecaprenyl-phosphate galactosephosphotransferase (EC 2.7.8.6)	Ontology_term=KEGG_ENZYME:2.7.8.6
cds1861	6900.09	-0.230071	0.257901	-0.892088	0.372346	0.998447	Salmonella_enterica_3211_Node1_2018.1.17_Final FIG CDS 1922908 1924314 . + 1 gene_id cds1861	Name=6-phosphogluconate dehydrogenase%2C decarboxylating (EC 1.1.1.44)	Ontology_term=KEGG_ENZYME:1.1.1.44
cds1862	2088.65	-0.432421	0.223476	-1.93497	0.0529934	0.970118	Salmonella_enterica_3211_Node1_2018.1.17_Final FIG CDS 1924551 1925717 . + 0 gene_id cds1862	Name=UDP-glucose 6-dehydrogenase (EC 1.1.1.22)	Ontology_term=KEGG_ENZYME:1.1.1.22
cds1863	4529.8	0.0128675	0.239424	0.0537437	0.957139	0.998447	Salmonella_enterica_3211_Node1_2018.1.17_Final FIG CDS 1925866 1926843 . + 1 gene_id cds1863	Name=regulator of length of O-antigen component of lipopolysaccharide chains
cds1864	368.127	-0.326582	0.193804	-1.68512	0.0919661	0.970118	Salmonella_enterica_3211_Node1_2018.1.17_Final FIG CDS 1926924 1927535 . - 0 gene_id cds1864	Name=Phosphoribosyl-AMP cyclohydrolase (EC 3.5.4.19) / Phosphoribosyl-ATP pyrophosphatase (EC 3.6.1.31)	Ontology_term=KEGG_ENZYME:3.5.4.19,KEGG_ENZYME:3.6.1.31
[truncated: 3,439 more rows]

## Sheet: sorted by padJ
TABLE S3 | Raw data from mRNA analysis
	baseMean	log2FoldChange	lfcSE	stat	pvalue	padj	##gff-version 3
[truncated: 5,304 more rows]

## Sheet: note
- up in E40V
